# Supplementary material for: 1′-Methyl-4′-(4-methyl­phen­yl)dispiro­[1-benzopyran-3(4H),3′-pyrrolidine-2′,3′′-indoline]-2,2′′-dione
Source: Acta Crystallogr Sect E Struct Rep Online. 2011 Dec 3;68(Pt 1):o11. doi: 10.1107/S1600536811051440 (PMC3254352; doi:10.1107/S1600536811051440)
Supplement: Supplementary file 1 [file e-68-00o11-sup1.cif]

##############################################################################
#                                                                            #
# This CIF contains the data in a paper accepted for publication in          #
# Acta Crystallographica Section E. It conforms to the requirements of       #
# Notes for Authors for Acta Crystallographica Section E, and has been       #
# peer reviewed under the auspices of the IUCr Commission on Journals.       #
#                                                                            #
# Full details of the Crystallographic Information File format               #
# are given in the paper "The Crystallographic Information File (CIF):       #
# a New Standard Archive File for Crystallography" by S. R. Hall, F. H.      #
# Allen and I. D. Brown [Acta Cryst. (1991), A47, 655-685].                  #
#                                                                            #
# The current version of the core CIF dictionary is obtainable from          #
# ftp://ftp.iucr.org/pub/cif_core.dic.                                       #
#                                                                            #
# Software is freely available for graphical display of the structure(s)     #
# in this CIF. For information consult the CIF software page                 #
# http://www.iucr.org/resources/cif/software.                                #
#                                                                            #
# This file may be used for bona fide research purposes within the           #
# scientific community so long as proper attribution is given to the journal # 
# article from which it was obtained.                                        #
#                                                                            #
##############################################################################
data_global
_audit_creation_method     SHELXL-97
_journal_date_recd_electronic     2011-11-28
_journal_date_accepted     2011-11-29
_journal_name_full     'Acta Crystallographica, Section E'
_journal_year     2012
_journal_volume     68
_journal_issue      1
_journal_page_first     o11
_journal_page_last     o11
_journal_paper_category     QO
_journal_paper_doi     10.1107/S1600536811051440
_journal_coeditor_code     BT5735
_publ_contact_author_name     'S.Murugavel'
_publ_contact_author_address
;
  Department of  Physics
  Thanthai Periyar Government Institute of Technology
  Vellore 632 002
  India
;
_publ_contact_author_email     'smurugavel27@gmail.com'
_publ_contact_author_fax     '0416 091 2266652'
_publ_contact_author_phone     '091 9790084145'
_publ_section_title
;\
1'-Methyl-4'-(4-methylphenyl)dispiro[1-benzopyran-3(4<i>H</i>),3'-pyrrolidine-\
2',3''-indoline]-2,2''-dione
;
loop_
    _publ_author_name
    _publ_author_footnote
    _publ_author_address
    'D. Lakshmanan' ?
;     Department of  Physics
      C. Abdul Hakeem College of Engineering & Technology
      Melvisharam
      Vellore 632 509
      India
;
    'S. Murugavel' ?
;
     Department of  Physics
     Thanthai Periyar Government Institute of Technology
     Vellore 632 002
     India
;
    'D. Kannan' ?
;
     Department of Organic Chemistry
     University of Madras
     Maraimalai Campus
     Chennai 600 025
     India
;
    'M. Bakthadoss'
;
      Additional correspondence author, e-mail: bhakthadoss@yahoo.com.
;
;
      Department of Organic Chemistry
      University of Madras
      Maraimalai Campus
      Chennai 600 025
      India
;
data_I
_audit_creation_method     SHELXL-97
_chemical_name_systematic
;
1'-Methyl-4'-(4-methylphenyl)dispiro[1-benzopyran-3(4<i>H</i>),3'-
pyrrolidine-2',3''-indoline]-2,2''-dione
;
_chemical_name_common     ?
_chemical_formula_moiety     'C27 H24 N2 O3'
_chemical_formula_sum     'C27 H24 N2 O3'
_chemical_formula_iupac     'C27 H24 N2 O3'
_chemical_formula_weight     424.48
_chemical_melting_point     ?
_symmetry_cell_setting     monoclinic
_symmetry_space_group_name_H-M     'P 21/c'
_symmetry_space_group_name_Hall     '-P 2ybc'
loop_
    _symmetry_equiv_pos_as_xyz
    'x, y, z'
    '-x, y+1/2, -z+1/2'
    '-x, -y, -z'
    'x, -y-1/2, z-1/2'
_cell_length_a     10.4543(3)
_cell_length_b     14.6018(4)
_cell_length_c     14.7266(4)
_cell_angle_alpha     90.00
_cell_angle_beta     104.043(2)
_cell_angle_gamma     90.00
_cell_volume     2180.85(10)
_cell_formula_units_Z     4
_cell_measurement_reflns_used     7063
_cell_measurement_theta_min     2.0
_cell_measurement_theta_max     31.2
_cell_measurement_temperature     293(2)
_exptl_crystal_description     'Block'
_exptl_crystal_colour     'Colourless'
_exptl_crystal_size_max     0.26
_exptl_crystal_size_mid     0.23
_exptl_crystal_size_min     0.18
_exptl_crystal_density_diffrn     1.293
_exptl_crystal_density_meas     ?
_exptl_crystal_density_method     'not measured'
_exptl_crystal_F_000     896
_exptl_absorpt_coefficient_mu     0.085
_exptl_absorpt_correction_type     multi-scan
_exptl_absorpt_process_details     '(SADABS; Sheldrick, 1996)'
_exptl_absorpt_correction_T_min     0.978
_exptl_absorpt_correction_T_max     0.985
_exptl_special_details     ?
_diffrn_ambient_temperature     293(2)
_diffrn_radiation_type     MoK\a
_diffrn_radiation_wavelength     0.71073
_diffrn_radiation_source     'fine-focus sealed tube'
_diffrn_radiation_monochromator     graphite
_diffrn_measurement_device_type     'Bruker APEXII CCD'
_diffrn_measurement_method     '\w scans'
_diffrn_detector_area_resol_mean     10.0
_diffrn_reflns_number     30221
_diffrn_reflns_av_R_equivalents     0.0312
_diffrn_reflns_av_sigmaI/netI     0.0296
_diffrn_reflns_theta_min     1.99
_diffrn_reflns_theta_max     31.18
_diffrn_reflns_theta_full     25.00
_diffrn_measured_fraction_theta_max     0.999
_diffrn_measured_fraction_theta_full     1.000
_diffrn_reflns_limit_h_min     -15
_diffrn_reflns_limit_h_max     14
_diffrn_reflns_limit_k_min     -21
_diffrn_reflns_limit_k_max     21
_diffrn_reflns_limit_l_min     -20
_diffrn_reflns_limit_l_max     21
_diffrn_standards_number     .
_diffrn_standards_interval_count     .
_diffrn_standards_interval_time     .
_diffrn_standards_decay_%     .
_refine_special_details
;
 Refinement of F^2^ against ALL reflections.  The weighted R-factor wR and
 goodness of fit S are based on F^2^, conventional R-factors R are based
 on F, with F set to zero for negative F^2^. The threshold expression of
 F^2^ > 2sigma(F^2^) is used only for calculating R-factors(gt) etc. and is
 not relevant to the choice of reflections for refinement.  R-factors based
 on F^2^ are statistically about twice as large as those based on F, and R-
 factors based on ALL data will be even larger.
;
_reflns_number_total     7055
_reflns_number_gt     4544
_reflns_threshold_expression     I>2\s(I)
_refine_ls_structure_factor_coef     Fsqd
_refine_ls_matrix_type     full
_refine_ls_R_factor_all     0.0858
_refine_ls_R_factor_gt     0.0503
_refine_ls_wR_factor_gt     0.1288
_refine_ls_wR_factor_ref     0.1529
_refine_ls_goodness_of_fit_ref     1.020
_refine_ls_restrained_S_all     1.020
_refine_ls_number_reflns     7055
_refine_ls_number_parameters     291
_refine_ls_number_restraints     0
_refine_ls_hydrogen_treatment     constr
_refine_ls_weighting_scheme     calc
_refine_ls_weighting_details
         'calc w=1/[\s^2^(Fo^2^)+(0.0694P)^2^+0.3980P] where P=(Fo^2^+2Fc^2^)/3'
_atom_sites_solution_hydrogens     geom
_atom_sites_solution_primary     direct
_atom_sites_solution_secondary     difmap
_refine_ls_shift/su_max     0.000
_refine_ls_shift/su_mean     0.000
_refine_diff_density_max     0.305
_refine_diff_density_min     -0.226
_refine_ls_extinction_method     none
_refine_ls_extinction_coef     ?
loop_
    _atom_type_symbol
    _atom_type_description
    _atom_type_scat_dispersion_real
    _atom_type_scat_dispersion_imag
    _atom_type_scat_source
    'C' 'C' 0.0033 0.0016
                         'International Tables Vol C Tables 4.2.6.8 and 6.1.1.4'
    'H' 'H' 0.0000 0.0000
                         'International Tables Vol C Tables 4.2.6.8 and 6.1.1.4'
    'N' 'N' 0.0061 0.0033
                         'International Tables Vol C Tables 4.2.6.8 and 6.1.1.4'
    'O' 'O' 0.0106 0.0060
                         'International Tables Vol C Tables 4.2.6.8 and 6.1.1.4'
_computing_data_collection     'APEX2 (Bruker, 2004)'
_computing_cell_refinement     'APEX2 and SAINT (Bruker, 2004)'
_computing_data_reduction     'SAINT and XPREP (Bruker, 2004)'
_computing_structure_solution     'SHELXS97 (Sheldrick, 2008)'
_computing_structure_refinement     'SHELXL97 (Sheldrick, 2008)'
_computing_molecular_graphics     'ORTEP-3 (Farrugia, 1997)'
_computing_publication_material
                            'SHELXL97 (Sheldrick, 2008) and PLATON (Spek, 2009)'
loop_
    _atom_site_type_symbol
    _atom_site_label
    _atom_site_fract_x
    _atom_site_fract_y
    _atom_site_fract_z
    _atom_site_U_iso_or_equiv
    _atom_site_adp_type
    _atom_site_calc_flag
    _atom_site_refinement_flags
    _atom_site_occupancy
    _atom_site_symmetry_multiplicity
    _atom_site_disorder_assembly
    _atom_site_disorder_group
    C C1 0.80511(12) 0.84780(8) 0.09959(8) 0.0326(2) Uani d . 1 1 . .
    C C2 0.80733(12) 0.86879(8) 0.20643(8) 0.0335(2) Uani d . 1 1 . .
    C C3 0.65980(12) 0.89026(9) 0.20385(9) 0.0367(3) Uani d . 1 1 . .
    H H3 0.6207 0.8333 0.2197 0.044 Uiso calc R 1 1 . .
    C C4 0.59877(13) 0.90885(11) 0.10112(10) 0.0449(3) Uani d . 1 1 . .
    H H4A 0.5042 0.8989 0.0858 0.054 Uiso calc R 1 1 . .
    H H4B 0.6166 0.9709 0.0841 0.054 Uiso calc R 1 1 . .
    C C5 0.63008(17) 0.84632(12) -0.04637(10) 0.0548(4) Uani d . 1 1 . .
    H H5A 0.5385 0.8313 -0.0695 0.082 Uiso calc R 1 1 . .
    H H5B 0.6830 0.8033 -0.0705 0.082 Uiso calc R 1 1 . .
    H H5C 0.6459 0.9070 -0.0662 0.082 Uiso calc R 1 1 . .
    C C6 0.87724(13) 0.92422(9) 0.05686(9) 0.0383(3) Uani d . 1 1 . .
    C C7 0.97873(13) 0.79028(9) 0.03856(9) 0.0382(3) Uani d . 1 1 . .
    C C8 1.06331(16) 0.72827(11) 0.01407(11) 0.0528(4) Uani d . 1 1 . .
    H H8 1.1311 0.7470 -0.0125 0.063 Uiso calc R 1 1 . .
    C C9 1.04343(19) 0.63686(12) 0.03057(13) 0.0626(5) Uani d . 1 1 . .
    H H9 1.1002 0.5932 0.0161 0.075 Uiso calc R 1 1 . .
    C C10 0.94146(19) 0.60908(10) 0.06787(12) 0.0586(4) Uani d . 1 1 . .
    H H10 0.9291 0.5469 0.0767 0.070 Uiso calc R 1 1 . .
    C C11 0.85666(16) 0.67219(9) 0.09259(10) 0.0455(3) Uani d . 1 1 . .
    H H11 0.7871 0.6532 0.1172 0.055 Uiso calc R 1 1 . .
    C C12 0.87840(13) 0.76409(8) 0.07963(8) 0.0348(3) Uani d . 1 1 . .
    C C13 0.90158(13) 0.94596(10) 0.25105(10) 0.0450(3) Uani d . 1 1 . .
    H H13A 0.8788 1.0018 0.2152 0.054 Uiso calc R 1 1 . .
    H H13B 0.8931 0.9573 0.3142 0.054 Uiso calc R 1 1 . .
    C C14 1.04058(14) 0.91967(12) 0.25330(11) 0.0520(4) Uani d . 1 1 . .
    C C15 1.13597(18) 0.97997(16) 0.23772(14) 0.0717(6) Uani d . 1 1 . .
    H H15 1.1152 1.0414 0.2254 0.086 Uiso calc R 1 1 . .
    C C16 1.2617(2) 0.9486(2) 0.24059(18) 0.0957(8) Uani d . 1 1 . .
    H H16 1.3259 0.9893 0.2313 0.115 Uiso calc R 1 1 . .
    C C17 1.2920(2) 0.8584(2) 0.2570(2) 0.1000(9) Uani d . 1 1 . .
    H H17 1.3766 0.8380 0.2578 0.120 Uiso calc R 1 1 . .
    C C18 1.19962(18) 0.79673(18) 0.27257(14) 0.0791(6) Uani d . 1 1 . .
    H H18 1.2205 0.7352 0.2840 0.095 Uiso calc R 1 1 . .
    C C19 1.07479(14) 0.82966(13) 0.27055(10) 0.0544(4) Uani d . 1 1 . .
    C C20 0.85238(14) 0.78283(10) 0.26401(9) 0.0418(3) Uani d . 1 1 . .
    C C21 0.63774(12) 0.96203(9) 0.27238(10) 0.0395(3) Uani d . 1 1 . .
    C C22 0.64635(16) 0.93919(11) 0.36474(11) 0.0509(4) Uani d . 1 1 . .
    H H22 0.6657 0.8791 0.3843 0.061 Uiso calc R 1 1 . .
    C C23 0.62671(17) 1.00382(13) 0.42869(12) 0.0584(4) Uani d . 1 1 . .
    H H23 0.6352 0.9864 0.4906 0.070 Uiso calc R 1 1 . .
    C C24 0.59504(15) 1.09288(12) 0.40314(13) 0.0560(4) Uani d . 1 1 . .
    C C25 0.5856(2) 1.11562(12) 0.31114(15) 0.0677(5) Uani d . 1 1 . .
    H H25 0.5637 1.1754 0.2915 0.081 Uiso calc R 1 1 . .
    C C26 0.60777(18) 1.05209(11) 0.24708(12) 0.0576(4) Uani d . 1 1 . .
    H H26 0.6024 1.0703 0.1858 0.069 Uiso calc R 1 1 . .
    C C27 0.5729(2) 1.16348(15) 0.47218(17) 0.0806(6) Uani d . 1 1 . .
    H H27A 0.6150 1.2198 0.4624 0.121 Uiso calc R 1 1 . .
    H H27B 0.6095 1.1420 0.5347 0.121 Uiso calc R 1 1 . .
    H H27C 0.4800 1.1737 0.4635 0.121 Uiso calc R 1 1 . .
    N N1 0.66462(11) 0.84226(8) 0.05524(8) 0.0395(2) Uani d . 1 1 . .
    N N2 0.97478(11) 0.88502(8) 0.02528(8) 0.0430(3) Uani d . 1 1 . .
    H H2 1.0282 0.9148 0.0000 0.052 Uiso calc R 1 1 . .
    O O1 0.84748(11) 1.00547(6) 0.05046(8) 0.0525(3) Uani d . 1 1 . .
    O O2 0.98473(10) 0.76670(8) 0.29036(7) 0.0546(3) Uani d . 1 1 . .
    O O3 0.78215(12) 0.72821(8) 0.28723(8) 0.0607(3) Uani d . 1 1 . .
loop_
    _atom_site_aniso_label
    _atom_site_aniso_U_11
    _atom_site_aniso_U_22
    _atom_site_aniso_U_33
    _atom_site_aniso_U_12
    _atom_site_aniso_U_13
    _atom_site_aniso_U_23
    C1 0.0345(6) 0.0302(6) 0.0358(6) -0.0025(4) 0.0135(5) 0.0040(4)
    C2 0.0307(6) 0.0370(6) 0.0351(6) -0.0028(5) 0.0122(5) 0.0013(5)
    C3 0.0304(6) 0.0405(6) 0.0426(7) -0.0013(5) 0.0154(5) 0.0039(5)
    C4 0.0343(6) 0.0549(8) 0.0459(7) 0.0033(6) 0.0108(6) 0.0029(6)
    C5 0.0553(9) 0.0659(10) 0.0397(7) 0.0022(7) 0.0051(6) 0.0038(7)
    C6 0.0412(7) 0.0345(6) 0.0434(7) -0.0018(5) 0.0184(5) 0.0055(5)
    C7 0.0409(7) 0.0403(7) 0.0343(6) 0.0031(5) 0.0110(5) -0.0006(5)
    C8 0.0489(8) 0.0610(10) 0.0504(8) 0.0121(7) 0.0157(7) -0.0087(7)
    C9 0.0666(11) 0.0519(9) 0.0654(10) 0.0217(8) 0.0080(9) -0.0158(8)
    C10 0.0752(11) 0.0342(7) 0.0583(9) 0.0090(7) 0.0007(8) -0.0044(6)
    C11 0.0564(8) 0.0341(6) 0.0432(7) -0.0043(6) 0.0066(6) 0.0020(5)
    C12 0.0406(6) 0.0319(6) 0.0315(6) 0.0005(5) 0.0079(5) 0.0013(4)
    C13 0.0368(7) 0.0510(8) 0.0505(8) -0.0090(6) 0.0172(6) -0.0151(6)
    C14 0.0345(7) 0.0732(10) 0.0499(8) -0.0107(7) 0.0131(6) -0.0233(7)
    C15 0.0484(9) 0.0934(14) 0.0787(12) -0.0280(9) 0.0260(9) -0.0347(10)
    C16 0.0436(10) 0.144(2) 0.1069(18) -0.0334(13) 0.0318(11) -0.0466(17)
    C17 0.0351(9) 0.155(3) 0.1101(19) -0.0022(13) 0.0174(10) -0.0376(18)
    C18 0.0427(9) 0.1165(17) 0.0735(12) 0.0177(10) 0.0055(8) -0.0151(12)
    C19 0.0348(7) 0.0841(12) 0.0422(8) 0.0019(7) 0.0050(6) -0.0116(7)
    C20 0.0441(7) 0.0485(8) 0.0344(6) 0.0056(6) 0.0126(5) 0.0054(5)
    C21 0.0312(6) 0.0437(7) 0.0471(7) 0.0024(5) 0.0159(5) 0.0019(5)
    C22 0.0566(9) 0.0508(8) 0.0516(8) 0.0114(7) 0.0253(7) 0.0060(6)
    C23 0.0592(10) 0.0708(11) 0.0512(9) 0.0109(8) 0.0248(8) -0.0019(8)
    C24 0.0411(8) 0.0614(10) 0.0685(10) 0.0054(7) 0.0190(7) -0.0145(8)
    C25 0.0757(12) 0.0464(9) 0.0819(13) 0.0145(8) 0.0208(10) -0.0001(8)
    C26 0.0701(11) 0.0485(9) 0.0561(9) 0.0107(7) 0.0189(8) 0.0069(7)
    C27 0.0697(12) 0.0794(14) 0.0981(16) 0.0079(10) 0.0307(11) -0.0328(11)
    N1 0.0348(5) 0.0465(6) 0.0364(5) -0.0024(4) 0.0073(4) 0.0027(4)
    N2 0.0459(6) 0.0404(6) 0.0509(7) -0.0014(5) 0.0274(5) 0.0064(5)
    O1 0.0583(6) 0.0341(5) 0.0744(7) 0.0032(4) 0.0344(5) 0.0138(5)
    O2 0.0464(6) 0.0712(7) 0.0436(5) 0.0159(5) 0.0056(4) 0.0086(5)
    O3 0.0682(7) 0.0571(7) 0.0645(7) 0.0054(5) 0.0314(6) 0.0256(5)
_geom_special_details
;
 All esds (except the esd in the dihedral angle between two l.s. planes)
 are estimated using the full covariance matrix.  The cell esds are taken
 into account individually in the estimation of esds in distances, angles
 and torsion angles; correlations between esds in cell parameters are only
 used when they are defined by crystal symmetry.  An approximate (isotropic)
 treatment of cell esds is used for estimating esds involving l.s. planes.
;
loop_
    _geom_bond_atom_site_label_1
    _geom_bond_atom_site_label_2
    _geom_bond_site_symmetry_2
    _geom_bond_distance
    _geom_bond_publ_flag
    C1 N1 . 1.4577(16) ?
    C1 C12 . 1.5089(17) ?
    C1 C6 . 1.5621(16) ?
    C1 C2 . 1.5975(17) ?
    C2 C20 . 1.5240(18) ?
    C2 C13 . 1.5356(18) ?
    C2 C3 . 1.5652(17) ?
    C3 C21 . 1.5110(18) ?
    C3 C4 . 1.5169(19) ?
    C3 H3 . 0.9800 ?
    C4 N1 . 1.4497(18) ?
    C4 H4A . 0.9700 ?
    C4 H4B . 0.9700 ?
    C5 N1 . 1.4529(18) ?
    C5 H5A . 0.9600 ?
    C5 H5B . 0.9600 ?
    C5 H5C . 0.9600 ?
    C6 O1 . 1.2243(16) ?
    C6 N2 . 1.3467(17) ?
    C7 C8 . 1.3736(19) ?
    C7 C12 . 1.3857(18) ?
    C7 N2 . 1.3964(18) ?
    C8 C9 . 1.381(2) ?
    C8 H8 . 0.9300 ?
    C9 C10 . 1.374(3) ?
    C9 H9 . 0.9300 ?
    C10 C11 . 1.387(2) ?
    C10 H10 . 0.9300 ?
    C11 C12 . 1.3820(18) ?
    C11 H11 . 0.9300 ?
    C13 C14 . 1.496(2) ?
    C13 H13A . 0.9700 ?
    C13 H13B . 0.9700 ?
    C14 C19 . 1.370(3) ?
    C14 C15 . 1.391(2) ?
    C15 C16 . 1.383(3) ?
    C15 H15 . 0.9300 ?
    C16 C17 . 1.363(4) ?
    C16 H16 . 0.9300 ?
    C17 C18 . 1.380(4) ?
    C17 H17 . 0.9300 ?
    C18 C19 . 1.384(2) ?
    C18 H18 . 0.9300 ?
    C19 O2 . 1.396(2) ?
    C20 O3 . 1.1892(17) ?
    C20 O2 . 1.3637(17) ?
    C21 C26 . 1.382(2) ?
    C21 C22 . 1.382(2) ?
    C22 C23 . 1.383(2) ?
    C22 H22 . 0.9300 ?
    C23 C24 . 1.372(2) ?
    C23 H23 . 0.9300 ?
    C24 C25 . 1.375(3) ?
    C24 C27 . 1.505(2) ?
    C25 C26 . 1.382(2) ?
    C25 H25 . 0.9300 ?
    C26 H26 . 0.9300 ?
    C27 H27A . 0.9600 ?
    C27 H27B . 0.9600 ?
    C27 H27C . 0.9600 ?
    N2 H2 . 0.8600 ?
loop_
    _geom_angle_atom_site_label_1
    _geom_angle_atom_site_label_2
    _geom_angle_atom_site_label_3
    _geom_angle_site_symmetry_1
    _geom_angle_site_symmetry_3
    _geom_angle
    _geom_angle_publ_flag
    N1 C1 C12 . . 111.83(10) ?
    N1 C1 C6 . . 113.05(10) ?
    C12 C1 C6 . . 100.52(9) ?
    N1 C1 C2 . . 102.96(9) ?
    C12 C1 C2 . . 117.43(10) ?
    C6 C1 C2 . . 111.50(10) ?
    C20 C2 C13 . . 106.66(11) ?
    C20 C2 C3 . . 110.37(10) ?
    C13 C2 C3 . . 112.93(10) ?
    C20 C2 C1 . . 108.58(10) ?
    C13 C2 C1 . . 114.63(10) ?
    C3 C2 C1 . . 103.64(9) ?
    C21 C3 C4 . . 116.52(11) ?
    C21 C3 C2 . . 115.59(10) ?
    C4 C3 C2 . . 103.51(10) ?
    C21 C3 H3 . . 106.9 ?
    C4 C3 H3 . . 106.9 ?
    C2 C3 H3 . . 106.9 ?
    N1 C4 C3 . . 102.26(11) ?
    N1 C4 H4A . . 111.3 ?
    C3 C4 H4A . . 111.3 ?
    N1 C4 H4B . . 111.3 ?
    C3 C4 H4B . . 111.3 ?
    H4A C4 H4B . . 109.2 ?
    N1 C5 H5A . . 109.5 ?
    N1 C5 H5B . . 109.5 ?
    H5A C5 H5B . . 109.5 ?
    N1 C5 H5C . . 109.5 ?
    H5A C5 H5C . . 109.5 ?
    H5B C5 H5C . . 109.5 ?
    O1 C6 N2 . . 125.79(12) ?
    O1 C6 C1 . . 125.78(11) ?
    N2 C6 C1 . . 108.39(11) ?
    C8 C7 C12 . . 122.44(13) ?
    C8 C7 N2 . . 127.98(13) ?
    C12 C7 N2 . . 109.56(11) ?
    C7 C8 C9 . . 117.18(16) ?
    C7 C8 H8 . . 121.4 ?
    C9 C8 H8 . . 121.4 ?
    C10 C9 C8 . . 121.34(15) ?
    C10 C9 H9 . . 119.3 ?
    C8 C9 H9 . . 119.3 ?
    C9 C10 C11 . . 121.08(15) ?
    C9 C10 H10 . . 119.5 ?
    C11 C10 H10 . . 119.5 ?
    C12 C11 C10 . . 118.15(15) ?
    C12 C11 H11 . . 120.9 ?
    C10 C11 H11 . . 120.9 ?
    C11 C12 C7 . . 119.70(12) ?
    C11 C12 C1 . . 130.64(12) ?
    C7 C12 C1 . . 109.60(10) ?
    C14 C13 C2 . . 109.89(12) ?
    C14 C13 H13A . . 109.7 ?
    C2 C13 H13A . . 109.7 ?
    C14 C13 H13B . . 109.7 ?
    C2 C13 H13B . . 109.7 ?
    H13A C13 H13B . . 108.2 ?
    C19 C14 C15 . . 118.22(16) ?
    C19 C14 C13 . . 117.33(14) ?
    C15 C14 C13 . . 124.44(17) ?
    C16 C15 C14 . . 120.0(2) ?
    C16 C15 H15 . . 120.0 ?
    C14 C15 H15 . . 120.0 ?
    C17 C16 C15 . . 120.2(2) ?
    C17 C16 H16 . . 119.9 ?
    C15 C16 H16 . . 119.9 ?
    C16 C17 C18 . . 121.2(2) ?
    C16 C17 H17 . . 119.4 ?
    C18 C17 H17 . . 119.4 ?
    C17 C18 C19 . . 117.7(2) ?
    C17 C18 H18 . . 121.2 ?
    C19 C18 H18 . . 121.2 ?
    C14 C19 C18 . . 122.66(18) ?
    C14 C19 O2 . . 120.77(13) ?
    C18 C19 O2 . . 116.53(18) ?
    O3 C20 O2 . . 117.19(13) ?
    O3 C20 C2 . . 125.69(13) ?
    O2 C20 C2 . . 117.12(12) ?
    C26 C21 C22 . . 116.83(14) ?
    C26 C21 C3 . . 122.78(13) ?
    C22 C21 C3 . . 120.39(12) ?
    C21 C22 C23 . . 121.36(15) ?
    C21 C22 H22 . . 119.3 ?
    C23 C22 H22 . . 119.3 ?
    C24 C23 C22 . . 121.72(16) ?
    C24 C23 H23 . . 119.1 ?
    C22 C23 H23 . . 119.1 ?
    C23 C24 C25 . . 117.01(15) ?
    C23 C24 C27 . . 122.04(18) ?
    C25 C24 C27 . . 120.95(18) ?
    C24 C25 C26 . . 121.77(16) ?
    C24 C25 H25 . . 119.1 ?
    C26 C25 H25 . . 119.1 ?
    C21 C26 C25 . . 121.29(16) ?
    C21 C26 H26 . . 119.4 ?
    C25 C26 H26 . . 119.4 ?
    C24 C27 H27A . . 109.5 ?
    C24 C27 H27B . . 109.5 ?
    H27A C27 H27B . . 109.5 ?
    C24 C27 H27C . . 109.5 ?
    H27A C27 H27C . . 109.5 ?
    H27B C27 H27C . . 109.5 ?
    C4 N1 C5 . . 115.16(11) ?
    C4 N1 C1 . . 107.14(10) ?
    C5 N1 C1 . . 115.52(11) ?
    C6 N2 C7 . . 111.83(11) ?
    C6 N2 H2 . . 124.1 ?
    C7 N2 H2 . . 124.1 ?
    C20 O2 C19 . . 121.05(12) ?
loop_
    _geom_torsion_atom_site_label_1
    _geom_torsion_atom_site_label_2
    _geom_torsion_atom_site_label_3
    _geom_torsion_atom_site_label_4
    _geom_torsion_site_symmetry_1
    _geom_torsion_site_symmetry_2
    _geom_torsion_site_symmetry_3
    _geom_torsion_site_symmetry_4
    _geom_torsion
    _geom_torsion_publ_flag
    N1 C1 C2 C20 . . . . 107.25(11) ?
    C12 C1 C2 C20 . . . . -16.07(14) ?
    C6 C1 C2 C20 . . . . -131.25(11) ?
    N1 C1 C2 C13 . . . . -133.62(11) ?
    C12 C1 C2 C13 . . . . 103.06(13) ?
    C6 C1 C2 C13 . . . . -12.12(15) ?
    N1 C1 C2 C3 . . . . -10.10(11) ?
    C12 C1 C2 C3 . . . . -133.42(11) ?
    C6 C1 C2 C3 . . . . 111.40(11) ?
    C20 C2 C3 C21 . . . . 98.57(13) ?
    C13 C2 C3 C21 . . . . -20.72(15) ?
    C1 C2 C3 C21 . . . . -145.34(11) ?
    C20 C2 C3 C4 . . . . -132.81(11) ?
    C13 C2 C3 C4 . . . . 107.91(13) ?
    C1 C2 C3 C4 . . . . -16.72(12) ?
    C21 C3 C4 N1 . . . . 166.01(10) ?
    C2 C3 C4 N1 . . . . 37.96(13) ?
    N1 C1 C6 O1 . . . . 55.83(18) ?
    C12 C1 C6 O1 . . . . 175.18(14) ?
    C2 C1 C6 O1 . . . . -59.61(18) ?
    N1 C1 C6 N2 . . . . -122.03(12) ?
    C12 C1 C6 N2 . . . . -2.69(13) ?
    C2 C1 C6 N2 . . . . 122.52(12) ?
    C12 C7 C8 C9 . . . . 1.1(2) ?
    N2 C7 C8 C9 . . . . -176.91(14) ?
    C7 C8 C9 C10 . . . . 1.5(2) ?
    C8 C9 C10 C11 . . . . -1.7(3) ?
    C9 C10 C11 C12 . . . . -0.7(2) ?
    C10 C11 C12 C7 . . . . 3.2(2) ?
    C10 C11 C12 C1 . . . . -179.77(13) ?
    C8 C7 C12 C11 . . . . -3.5(2) ?
    N2 C7 C12 C11 . . . . 174.86(12) ?
    C8 C7 C12 C1 . . . . 178.92(13) ?
    N2 C7 C12 C1 . . . . -2.76(14) ?
    N1 C1 C12 C11 . . . . -53.82(18) ?
    C6 C1 C12 C11 . . . . -174.04(13) ?
    C2 C1 C12 C11 . . . . 64.87(18) ?
    N1 C1 C12 C7 . . . . 123.46(11) ?
    C6 C1 C12 C7 . . . . 3.23(13) ?
    C2 C1 C12 C7 . . . . -117.86(11) ?
    C20 C2 C13 C14 . . . . 57.15(15) ?
    C3 C2 C13 C14 . . . . 178.55(11) ?
    C1 C2 C13 C14 . . . . -63.05(16) ?
    C2 C13 C14 C19 . . . . -36.75(18) ?
    C2 C13 C14 C15 . . . . 142.23(15) ?
    C19 C14 C15 C16 . . . . -0.5(3) ?
    C13 C14 C15 C16 . . . . -179.46(17) ?
    C14 C15 C16 C17 . . . . 1.2(3) ?
    C15 C16 C17 C18 . . . . -1.0(4) ?
    C16 C17 C18 C19 . . . . 0.2(4) ?
    C15 C14 C19 C18 . . . . -0.3(2) ?
    C13 C14 C19 C18 . . . . 178.73(15) ?
    C15 C14 C19 O2 . . . . 177.45(14) ?
    C13 C14 C19 O2 . . . . -3.5(2) ?
    C17 C18 C19 C14 . . . . 0.5(3) ?
    C17 C18 C19 O2 . . . . -177.40(18) ?
    C13 C2 C20 O3 . . . . 138.05(15) ?
    C3 C2 C20 O3 . . . . 15.04(19) ?
    C1 C2 C20 O3 . . . . -97.92(16) ?
    C13 C2 C20 O2 . . . . -42.67(15) ?
    C3 C2 C20 O2 . . . . -165.68(11) ?
    C1 C2 C20 O2 . . . . 81.35(14) ?
    C4 C3 C21 C26 . . . . -22.73(19) ?
    C2 C3 C21 C26 . . . . 99.17(16) ?
    C4 C3 C21 C22 . . . . 156.91(13) ?
    C2 C3 C21 C22 . . . . -81.19(16) ?
    C26 C21 C22 C23 . . . . -0.4(2) ?
    C3 C21 C22 C23 . . . . 179.90(14) ?
    C21 C22 C23 C24 . . . . 1.4(3) ?
    C22 C23 C24 C25 . . . . -1.0(3) ?
    C22 C23 C24 C27 . . . . 179.71(17) ?
    C23 C24 C25 C26 . . . . -0.4(3) ?
    C27 C24 C25 C26 . . . . 178.90(18) ?
    C22 C21 C26 C25 . . . . -1.0(2) ?
    C3 C21 C26 C25 . . . . 178.70(15) ?
    C24 C25 C26 C21 . . . . 1.4(3) ?
    C3 C4 N1 C5 . . . . -177.27(12) ?
    C3 C4 N1 C1 . . . . -47.26(13) ?
    C12 C1 N1 C4 . . . . 162.40(10) ?
    C6 C1 N1 C4 . . . . -85.00(12) ?
    C2 C1 N1 C4 . . . . 35.44(12) ?
    C12 C1 N1 C5 . . . . -67.79(14) ?
    C6 C1 N1 C5 . . . . 44.80(15) ?
    C2 C1 N1 C5 . . . . 165.25(11) ?
    O1 C6 N2 C7 . . . . -176.60(14) ?
    C1 C6 N2 C7 . . . . 1.27(15) ?
    C8 C7 N2 C6 . . . . 179.11(14) ?
    C12 C7 N2 C6 . . . . 0.90(16) ?
    O3 C20 O2 C19 . . . . -176.49(13) ?
    C2 C20 O2 C19 . . . . 4.17(18) ?
    C14 C19 O2 C20 . . . . 21.8(2) ?
    C18 C19 O2 C20 . . . . -160.33(14) ?
loop_
    _geom_hbond_atom_site_label_D
    _geom_hbond_atom_site_label_H
    _geom_hbond_atom_site_label_A
    _geom_hbond_site_symmetry_A
    _geom_hbond_distance_DH
    _geom_hbond_distance_HA
    _geom_hbond_distance_DA
    _geom_hbond_angle_DHA
    N2 H2 O1 3_775 0.86 2.02 2.8740(10)
                                      174.4
    C5 H5B O3 4_575 0.96 2.59 3.407(2) 142.6
