# Supplementary material for: 1′-Methyl-4′-(4-methyl­phen­yl)dispiro­[1-benzopyran-3(4H),3′-pyrrolidine-2′,3′′-indoline]-2,2′′-dione
Source: Acta Crystallogr Sect E Struct Rep Online. 2011 Dec 3;68(Pt 1):o11. doi: 10.1107/S1600536811051440 (PMC3254352; doi:10.1107/S1600536811051440)
Supplement: Supplementary file 2 [file e-68-00o11-Isup2.hkl]

#
# h,k,l, Fc-squared, Fo-squared, sigma(Fo-squared) and status flag
#
data_I
_shelx_title ' MURUGAVELSM3 in P2(1)/c'
_shelx_refln_list_code          4
_shelx_F_calc_maximum      217.29
_exptl_crystal_F_000       896.00
_reflns_d_resolution_high  0.6863
 
loop_
 _symmetry_equiv_pos_as_xyz
 'x, y, z'
 '-x, y+1/2, -z+1/2'
 '-x, -y, -z'
 'x, -y-1/2, z-1/2'
 
_cell_length_a    10.4543
_cell_length_b    14.6018
_cell_length_c    14.7266
_cell_angle_alpha  90.000
_cell_angle_beta  104.043
_cell_angle_gamma  90.000
 
_shelx_F_squared_multiplier     1.000
 
loop_
 _refln_index_h
 _refln_index_k
 _refln_index_l
 _refln_F_squared_calc
 _refln_F_squared_meas
 _refln_F_squared_sigma
 _refln_observed_status
   2   0   0     1434.73     1330.15     24.33 o
   3   0   0     4784.29     4779.28     84.31 o
   4   0   0    12755.33    13149.36    229.98 o
   5   0   0     4567.47     4517.53     80.50 o
   6   0   0      353.15      451.03     10.32 o
   7   0   0       29.61       37.05      2.83 o
   8   0   0      145.29      159.15      8.66 o
   9   0   0        7.37       16.24      3.79 o
  10   0   0        0.60        0.22      2.31 o
  11   0   0       22.19       16.91      3.01 o
  12   0   0       41.18       43.91      5.71 o
  13   0   0       99.88      113.83      8.46 o
  14   0   0        5.69        4.04      4.46 o
   1   1   0     9397.35     7645.58    204.92 o
   2   1   0     2366.02     2409.99     30.42 o
   3   1   0       78.48       91.70      7.14 o
   4   1   0       13.69       10.32      1.01 o
   5   1   0     3781.91     3986.49     50.43 o
   6   1   0      223.15      204.70      5.40 o
   7   1   0      233.77      248.58      5.03 o
   8   1   0      126.86      108.97      3.20 o
   9   1   0      667.54      656.35      9.94 o
  10   1   0      315.69      298.49      6.16 o
  11   1   0       74.69       73.86      3.20 o
  12   1   0       87.01       91.26      4.07 o
  13   1   0       27.72       33.96      3.58 o
  14   1   0        0.31        1.75      3.66 o
   0   2   0       18.28       28.71      1.11 o
   1   2   0     8476.22     8443.87     64.50 o
   2   2   0      133.77      146.82      1.78 o
   3   2   0      426.78      436.82      5.20 o
   4   2   0     6790.92     7149.81     73.14 o
   5   2   0      396.99      452.77      5.86 o
   6   2   0      162.52      181.87      3.30 o
   7   2   0        2.58        2.72      1.45 o
   8   2   0      431.35      413.26      6.83 o
   9   2   0      142.08      115.19      3.72 o
  10   2   0       60.09       57.95      3.48 o
  11   2   0        4.70        2.90      2.08 o
  12   2   0        0.02        1.87      2.27 o
  13   2   0        4.95        6.26      2.89 o
  14   2   0       10.17       16.97      6.50 o
   1   3   0       83.75       70.91      0.89 o
   2   3   0       43.30       47.49      0.90 o
   3   3   0      494.11      492.95      5.83 o
   4   3   0      979.03     1007.24     11.26 o
   5   3   0     1140.25     1221.01     13.67 o
   6   3   0      177.47      195.37      3.49 o
   7   3   0       11.82        7.76      1.37 o
   8   3   0     1263.91     1178.91     15.47 o
   9   3   0      125.02      106.12      3.55 o
  10   3   0      121.54      122.71      4.08 o
  11   3   0       22.24       20.96      3.57 o
  12   3   0       29.86       32.51      3.01 o
  13   3   0        0.80        0.45      2.99 o
  14   3   0       14.33       14.71      4.21 o
   0   4   0     1185.97     1062.05     13.93 o
   1   4   0     4578.13     4571.38     40.75 o
   2   4   0      778.56      768.78      7.87 o
   3   4   0     3546.38     3579.07     34.28 o
   4   4   0      142.71      167.55      2.75 o
   5   4   0       94.19      106.51      2.32 o
   6   4   0      106.36      119.76      2.88 o
   7   4   0      159.37      154.94      3.64 o
   8   4   0      961.34      909.83     12.57 o
   9   4   0       37.86       53.49      2.68 o
  10   4   0       56.11       42.36      2.72 o
  11   4   0        4.21        0.97      2.02 o
  12   4   0        4.04        1.00      2.61 o
  13   4   0       64.58       69.11      4.92 o
  14   4   0       10.25       22.03      5.67 o
   1   5   0       56.29       74.30      1.24 o
   2   5   0      228.25      181.96      2.28 o
   3   5   0     1266.53     1368.86     12.82 o
   4   5   0      356.89      410.65      4.95 o
   5   5   0      242.68      247.05      3.85 o
   6   5   0      264.53      265.33      4.30 o
   7   5   0      323.46      346.49      5.86 o
   8   5   0       21.16       27.81      2.06 o
   9   5   0        1.63       -1.56      1.56 o
  10   5   0       36.35       43.61      2.84 o
  11   5   0       33.01       39.09      2.86 o
  12   5   0        1.63       -2.50      2.50 o
  13   5   0        7.14        8.98      3.15 o
  14   5   0       44.64       56.97      5.44 o
   0   6   0      138.27      179.37      3.20 o
   1   6   0     1207.65     1263.45     11.83 o
   2   6   0     2121.93     2409.98     21.96 o
   3   6   0      875.53      966.53     10.07 o
   4   6   0      505.10      504.65      5.90 o
   5   6   0       61.90       58.84      1.84 o
   6   6   0      421.19      458.59      6.37 o
   7   6   0       20.27       14.82      1.65 o
   8   6   0       94.67       90.38      3.42 o
   9   6   0        6.26        2.85      1.74 o
  10   6   0       36.91       37.37      2.56 o
  11   6   0       42.60       45.06      3.52 o
  12   6   0        0.57        2.90      2.72 o
  13   6   0       18.24       14.80      3.47 o
  14   6   0       21.76       29.41      4.37 o
   1   7   0      199.54      240.58      2.92 o
   2   7   0      660.87      746.16      7.46 o
   3   7   0       13.88       13.31      0.89 o
   4   7   0        2.50        0.64      0.73 o
   5   7   0      318.08      319.34      4.41 o
   6   7   0       30.33       31.04      1.73 o
   7   7   0       20.40       17.74      1.64 o
   8   7   0       29.10       23.52      2.02 o
   9   7   0        3.03       -1.69      2.00 o
  10   7   0       43.43       40.79      3.54 o
  11   7   0        2.58        1.50      2.51 o
  12   7   0        1.03       -1.46      2.68 o
  13   7   0        3.25        1.60      3.04 o
   0   8   0     1166.45     1204.79     16.26 o
   1   8   0      641.70      655.49      6.69 o
   2   8   0        3.57        6.42      1.50 o
   3   8   0        0.77        0.43      0.71 o
   4   8   0       96.89      112.03      2.09 o
   5   8   0      240.22      246.89      3.78 o
   6   8   0      220.14      207.17      3.91 o
   7   8   0        6.70        6.48      1.52 o
   8   8   0       39.68       42.90      2.93 o
   9   8   0        0.69        4.05      2.12 o
  10   8   0        0.07       -0.43      2.33 o
  11   8   0        9.21        6.40      2.74 o
  12   8   0        4.02        2.23      2.94 o
  13   8   0        3.08        6.13      3.42 o
   1   9   0       95.66      119.69      2.21 o
   2   9   0       33.20       43.04      1.29 o
   3   9   0      113.25      120.96      2.28 o
   4   9   0       33.89       38.71      1.71 o
   5   9   0        0.44        0.09      0.99 o
   6   9   0      433.64      417.83      6.21 o
   7   9   0       98.16       84.08      3.67 o
   8   9   0      108.79      120.95      4.53 o
   9   9   0       28.00       29.19      2.91 o
  10   9   0        1.04       -0.20      2.28 o
  11   9   0       23.80       26.88      3.39 o
  12   9   0       63.55       77.04      4.84 o
  13   9   0        0.23       -0.40      3.19 o
   0  10   0       74.95       63.48      2.19 o
   1  10   0       43.23       43.86      1.32 o
   2  10   0      245.88      241.89      3.25 o
   3  10   0        9.50       12.45      1.05 o
   4  10   0       20.36       13.47      1.16 o
   5  10   0       62.03       63.41      2.11 o
   6  10   0        3.76        4.28      1.97 o
   7  10   0      187.19      195.46      7.22 o
   8  10   0        0.90       -2.03      2.03 o
   9  10   0       22.98       23.46      2.89 o
  10  10   0        3.33        5.43      2.67 o
  11  10   0       76.44       90.01      6.02 o
  12  10   0        3.65        2.34      3.15 o
  13  10   0        7.28        2.79      3.39 o
   1  11   0      242.33      232.86      3.30 o
   2  11   0       27.62       24.84      1.20 o
   3  11   0        1.56        3.18      1.23 o
   4  11   0      253.70      245.86      5.50 o
   5  11   0      465.98      437.29      6.48 o
   6  11   0       87.67       71.49      2.91 o
   7  11   0       73.41       80.38      3.61 o
   8  11   0       35.61       34.50      2.92 o
   9  11   0        1.04        2.08      2.34 o
  10  11   0        3.56        2.24      2.48 o
  11  11   0        6.30        9.27      3.07 o
  12  11   0        0.27       -2.14      3.07 o
   0  12   0       52.66       44.34      2.12 o
   1  12   0       12.65       13.20      1.23 o
   2  12   0       10.52       10.77      1.40 o
   3  12   0      179.21      178.20      4.12 o
   4  12   0      355.76      361.42      6.27 o
   5  12   0       78.99       75.80      2.63 o
   6  12   0       17.93       16.03      1.92 o
   7  12   0       21.57       17.02      2.46 o
   8  12   0        1.29       -0.21      2.16 o
   9  12   0        2.57        0.17      2.40 o
  10  12   0        0.67        2.16      2.65 o
  11  12   0       22.83       13.15      3.76 o
  12  12   0        0.03       -3.36      3.98 o
   1  13   0       23.70       23.10      1.80 o
   2  13   0       76.70       71.29      2.71 o
   3  13   0        0.00       -1.72      1.72 o
   4  13   0       33.29       30.15      2.88 o
   5  13   0        4.18        3.35      1.79 o
   6  13   0        1.45        0.45      2.11 o
   7  13   0        0.28        1.43      2.41 o
   8  13   0       13.10       12.82      2.97 o
   9  13   0        3.55        2.56      3.40 o
  10  13   0        0.12       -0.81      3.01 o
  11  13   0        0.00        0.66      3.37 o
   0  14   0       47.38       47.51      4.85 o
   1  14   0       84.37       70.02      2.98 o
   2  14   0       46.06       48.47      2.77 o
   3  14   0       71.95       69.41      3.74 o
   4  14   0        1.41       -2.07      2.07 o
   5  14   0       17.67       17.62      2.98 o
   6  14   0       36.59       33.09      3.33 o
   7  14   0        1.04       -0.20      2.48 o
   8  14   0        0.21       -0.50      2.68 o
   9  14   0        2.24       -2.11      2.83 o
  10  14   0        3.96        8.11      3.36 o
  11  14   0        1.08       -2.14      3.47 o
   1  15   0        2.90       -1.69      1.90 o
   2  15   0       53.55       55.62      2.88 o
   3  15   0       26.21       18.07      3.28 o
   4  15   0      139.48      128.68      5.09 o
   5  15   0        5.47        0.16      1.86 o
   6  15   0        0.14       -1.03      2.25 o
   7  15   0       25.28       25.57      4.92 o
   8  15   0        0.21       -1.56      2.72 o
   9  15   0       12.89       12.11      4.09 o
  10  15   0        0.31       -0.75      3.26 o
   0  16   0       12.80        9.40      3.29 o
   1  16   0       15.45       10.27      1.95 o
   2  16   0        1.03        3.77      2.05 o
   3  16   0        4.66        5.94      2.46 o
   4  16   0        0.09       -0.27      2.37 o
   5  16   0        6.00        5.64      2.16 o
   6  16   0        0.30       -1.19      2.50 o
   7  16   0        3.62        6.66      2.95 o
   8  16   0        3.32        3.65      3.09 o
   9  16   0        0.02       -3.62      4.33 o
   1  17   0       55.54       63.63      3.12 o
   2  17   0        1.77        7.23      2.84 o
   3  17   0        3.57        4.32      2.55 o
   4  17   0       31.93       27.06      3.31 o
   5  17   0       17.17       22.88      2.64 o
   6  17   0        9.52       12.73      3.01 o
   7  17   0       17.47       15.51      3.48 o
   8  17   0        0.11       -3.00      3.00 o
   0  18   0      198.63      223.05      7.88 o
   1  18   0        5.94        6.33      2.16 o
   2  18   0        2.64        1.37      2.58 o
   3  18   0        7.27        5.65      2.81 o
   4  18   0       19.49       22.60      3.38 o
   5  18   0        0.09       -2.23      2.23 o
   6  18   0        4.87        7.04      3.58 o
   7  18   0        0.20       -1.82      2.99 o
   1  19   0        0.61        1.87      2.10 o
   2  19   0       15.75       16.06      5.09 o
   3  19   0        0.02       -0.06      2.79 o
   4  19   0        6.74        4.44      3.12 o
   5  19   0        0.70       -2.36      2.36 o
   6  19   0        1.13        0.78      3.63 o
   0  20   0        0.84        2.15      2.96 o
   1  20   0       16.02       20.86      3.20 o
   2  20   0        0.59       -2.59      2.87 o
   3  20   0        5.52       10.66      3.26 o
   4  20   0        2.11       -2.36      3.09 o
   5  20   0        1.11        7.17      6.43 o
   1  21   0        0.60       -2.85      2.85 o
   2  21   0        3.21        3.20      3.03 o
 -14   1   1        1.53        2.07      3.59 o
 -13   1   1       50.16       51.41      3.92 o
 -12   1   1       39.35       40.76      3.11 o
 -11   1   1       12.84        9.49      1.98 o
 -10   1   1        4.93        1.75      1.62 o
  -9   1   1      124.71      103.08      3.80 o
  -8   1   1      375.72      356.04      6.08 o
  -7   1   1      544.88      509.92      7.54 o
  -6   1   1       15.91       16.88      1.23 o
  -5   1   1     2410.40     2708.09     28.57 o
  -4   1   1      951.64     1012.08     11.19 o
  -3   1   1    11333.54    11422.71    116.14 o
  -2   1   1     3635.49     3734.06     33.34 o
  -1   1   1      419.51      429.07      5.08 o
   0   1   1      448.02      311.65      6.33 o
   1   1   1     9160.10     9039.28     93.26 o
   2   1   1    13091.89    13119.82    163.31 o
   3   1   1     1791.49     1765.49     22.66 o
   4   1   1      870.42      969.56     13.16 o
   5   1   1     1920.58     2060.45     26.87 o
   6   1   1     2345.99     2462.95     32.13 o
   7   1   1        2.49        1.54      1.31 o
   8   1   1       30.81       27.03      2.13 o
   9   1   1        2.37        1.75      1.69 o
  10   1   1        7.71        9.26      2.02 o
  11   1   1        0.91       -1.18      2.82 o
  12   1   1       35.74       43.61      3.28 o
  13   1   1        6.12       14.87      3.95 o
  14   1   1       11.23       17.88      3.63 o
 -14   2   1       14.07       23.00      5.23 o
 -13   2   1        4.70        4.23      3.25 o
 -12   2   1        6.14        4.33      2.28 o
 -11   2   1      259.77      247.02      5.82 o
 -10   2   1      159.48      139.36      4.25 o
  -9   2   1        0.01       -1.31      1.58 o
  -8   2   1        0.04        0.65      1.38 o
  -7   2   1       74.36       60.93      2.30 o
  -6   2   1     2672.88     2777.88     29.56 o
  -5   2   1      110.77       93.51      3.26 o
  -4   2   1       22.83       21.88      1.03 o
  -3   2   1     8093.48     8156.99     72.25 o
  -2   2   1    10001.76    10108.28     84.38 o
  -1   2   1    22741.61    21344.70    192.81 o
   0   2   1    17587.79    15838.34    283.74 o
   1   2   1      978.77      990.20      8.62 o
   2   2   1       32.45       35.30      1.04 o
   3   2   1     1024.56     1091.65     14.41 o
   4   2   1       28.05       21.52      1.25 o
   5   2   1      450.09      389.63      6.34 o
   6   2   1        1.05        0.51      1.18 o
   7   2   1      373.46      400.15      7.05 o
   8   2   1      185.40      160.68      3.97 o
   9   2   1       31.28       20.86      2.15 o
  10   2   1       58.10       57.43      3.18 o
  11   2   1        1.37        3.94      2.14 o
  12   2   1       35.80       49.02      3.35 o
  13   2   1      111.68      118.54      5.46 o
  14   2   1       27.39       32.86      4.77 o
 -14   3   1       12.15       10.23      3.83 o
 -13   3   1      104.68      105.01      6.16 o
 -12   3   1       16.65       18.15      2.63 o
 -11   3   1      119.78      114.80      4.12 o
 -10   3   1       24.25       22.35      2.21 o
  -9   3   1       44.49       48.75      2.60 o
  -8   3   1        2.70        0.62      1.47 o
  -7   3   1     1463.06     1481.81     18.44 o
  -6   3   1      811.36      847.48     10.13 o
  -5   3   1      199.50      262.54      3.91 o
  -4   3   1      676.44      724.73      8.37 o
  -3   3   1     6657.39     6776.16     64.08 o
  -2   3   1     1191.39     1231.62     10.15 o
  -1   3   1      559.95      576.28      5.25 o
   0   3   1       15.56       10.24      0.51 o
   1   3   1     3761.10     3801.54     39.39 o
   2   3   1      326.24      337.46      3.80 o
   3   3   1     2273.35     2290.86     24.03 o
   4   3   1      257.27      283.40      3.95 o
   5   3   1      176.89      165.09      2.97 o
   6   3   1      184.22      221.80      3.80 o
   7   3   1      133.25      122.76      3.23 o
   8   3   1      216.30      209.24      4.61 o
   9   3   1      195.62      187.45      4.62 o
  10   3   1      282.52      268.84      5.90 o
  11   3   1       33.65       33.17      2.74 o
  12   3   1        1.07        1.52      2.31 o
  13   3   1        1.28        0.64      2.95 o
  14   3   1       57.16       70.49      5.83 o
 -14   4   1        7.04       12.34      5.01 o
 -13   4   1       11.13       11.01      3.21 o
 -12   4   1       53.59       51.52      3.85 o
 -11   4   1       19.18       19.86      2.44 o
 -10   4   1       93.27       81.36      3.31 o
  -9   4   1       14.70       14.31      1.92 o
  -8   4   1      612.01      612.18      9.16 o
  -7   4   1      631.78      673.84      9.48 o
  -6   4   1      631.52      636.59      8.02 o
  -5   4   1      702.08      746.30      8.89 o
  -4   4   1      923.98     1005.54     10.44 o
  -3   4   1       11.10        9.25      0.71 o
  -2   4   1       39.14       41.65      0.98 o
  -1   4   1     1392.90     1404.69     12.92 o
   0   4   1      415.27      444.14      4.41 o
   1   4   1      587.95      702.29      7.19 o
   2   4   1     1006.97      988.04      9.34 o
   3   4   1      215.84      225.04      2.93 o
   4   4   1      242.89      258.80      3.75 o
   5   4   1       89.80       96.27      2.23 o
   6   4   1      246.40      262.57      5.23 o
   7   4   1      116.15      113.98      3.16 o
   8   4   1       11.75       16.56      1.87 o
   9   4   1        9.11        7.83      1.84 o
  10   4   1      184.89      184.00      5.04 o
  11   4   1        6.43        6.23      2.25 o
  12   4   1        8.01       11.12      2.55 o
  13   4   1       32.66       37.23      4.40 o
  14   4   1        3.45        3.14      5.24 o
 -14   5   1       27.43       33.19      6.89 o
 -13   5   1       10.39        6.57      3.17 o
 -12   5   1        2.26       -0.18      2.56 o
 -11   5   1        1.20       -0.13      2.34 o
 -10   5   1        3.68        1.21      2.68 o
  -9   5   1      205.42      191.37      4.54 o
  -8   5   1      292.43      296.41      6.23 o
  -7   5   1       11.02       11.12      1.42 o
  -6   5   1      172.99      140.17      2.91 o
  -5   5   1       26.16       25.28      1.24 o
  -4   5   1      628.51      658.73      7.27 o
  -3   5   1      154.97      193.45      2.46 o
  -2   5   1      574.42      551.08      5.96 o
  -1   5   1     3336.39     3578.62     32.12 o
   0   5   1        0.78        1.69      0.39 o
   1   5   1      619.16      640.36      6.71 o
   2   5   1       51.77       61.85      1.26 o
   3   5   1       67.04       72.66      1.41 o
   4   5   1      659.07      691.30      8.23 o
   5   5   1        0.17       -0.51      0.82 o
   6   5   1       35.96       31.66      1.59 o
   7   5   1      152.52      160.66      3.76 o
   8   5   1       78.54       67.44      2.76 o
   9   5   1      151.10      138.44      4.04 o
  10   5   1       24.65       24.76      2.41 o
  11   5   1        0.90       -0.27      2.04 o
  12   5   1        5.97        3.21      2.67 o
  13   5   1        3.58       -1.24      3.65 o
  14   5   1       16.72       26.10      4.20 o
 -14   6   1        6.87       13.75      3.87 o
 -13   6   1        0.73        3.85      3.73 o
 -12   6   1        3.19        0.79      2.67 o
 -11   6   1        9.41        7.33      3.28 o
 -10   6   1       50.42       42.61      3.19 o
  -9   6   1        0.98       -1.51      1.51 o
  -8   6   1      189.38      183.70      4.27 o
  -7   6   1       20.04       17.36      1.94 o
  -6   6   1      141.91      131.76      2.86 o
  -5   6   1       27.24       38.15      1.40 o
  -4   6   1       64.82       67.06      1.64 o
  -3   6   1        1.13        0.68      0.65 o
  -2   6   1     3082.51     3100.38     32.43 o
  -1   6   1       81.30       69.74      1.33 o
   0   6   1     1128.07     1129.35     15.07 o
   1   6   1     2427.06     2544.72     24.71 o
   2   6   1       25.80       32.85      1.02 o
   3   6   1      102.56      126.89      2.15 o
   4   6   1      536.60      620.12      7.01 o
   5   6   1      200.51      193.96      3.40 o
   6   6   1       57.54       59.24      2.24 o
   7   6   1      219.32      213.50      4.07 o
   8   6   1      314.12      332.45      6.16 o
   9   6   1        4.35        5.36      1.77 o
  10   6   1       26.30       22.45      2.40 o
  11   6   1        4.14        3.07      2.49 o
  12   6   1        8.13        4.72      2.92 o
  13   6   1        8.59        8.93      3.36 o
 -14   7   1       39.64       60.07      7.54 o
 -13   7   1        0.13        3.17      3.11 o
 -12   7   1        0.12       -2.60      2.60 o
 -11   7   1       19.26       25.63      3.14 o
 -10   7   1        2.12        1.74      2.21 o
  -9   7   1       17.48       14.83      2.40 o
  -8   7   1       19.31       17.52      1.85 o
  -7   7   1      800.28      746.64     10.52 o
  -6   7   1       33.39       28.59      1.56 o
  -5   7   1      104.18      112.14      2.32 o
  -4   7   1      140.17      161.83      2.46 o
  -3   7   1     1079.85     1103.85     12.51 o
  -2   7   1      988.01     1056.87     10.99 o
  -1   7   1       83.59      108.67      1.90 o
   0   7   1       62.70       62.41      1.68 o
   1   7   1        0.01        0.25      0.41 o
   2   7   1      260.87      289.60      3.45 o
   3   7   1     1633.93     1731.71     16.25 o
   4   7   1      606.86      619.58      6.62 o
   5   7   1      266.53      262.19      4.20 o
   6   7   1     1221.27     1195.46     13.99 o
   7   7   1       46.98       39.50      2.02 o
   8   7   1      208.30      187.81      5.72 o
   9   7   1       81.08       77.13      3.18 o
  10   7   1       17.52       19.99      2.84 o
  11   7   1       14.99       20.40      3.00 o
  12   7   1       66.10       74.33      4.59 o
  13   7   1        0.03        4.87      3.22 o
 -13   8   1        3.83        7.32      3.37 o
 -12   8   1       11.48       13.11      3.19 o
 -11   8   1        0.05       -1.46      2.35 o
 -10   8   1       21.71       16.76      2.74 o
  -9   8   1       19.12       19.21      2.60 o
  -8   8   1      344.57      336.14      7.29 o
  -7   8   1       25.65       27.12      1.95 o
  -6   8   1       43.66       42.60      1.75 o
  -5   8   1       26.83       21.63      1.82 o
  -4   8   1       16.68       13.06      0.90 o
  -3   8   1      420.66      502.89      6.54 o
  -2   8   1     2190.95     2236.24     22.19 o
  -1   8   1      357.29      457.86      5.35 o
   0   8   1       34.20       30.75      1.01 o
   1   8   1       86.62       94.23      1.83 o
   2   8   1       22.90       28.27      1.39 o
   3   8   1       73.09       95.54      2.38 o
   4   8   1        5.42        4.63      0.96 o
   5   8   1        4.50        1.62      1.07 o
   6   8   1      376.85      365.40      5.60 o
   7   8   1      571.51      596.63      8.27 o
   8   8   1       33.80       31.23      2.31 o
   9   8   1       38.42       35.71      3.06 o
  10   8   1       68.09       72.97      4.01 o
  11   8   1       74.00       77.20      4.39 o
  12   8   1        5.90        8.67      3.14 o
  13   8   1        3.57        9.32      3.41 o
 -13   9   1        4.84        6.85      3.44 o
 -12   9   1        6.59        7.40      3.40 o
 -11   9   1        7.00        8.64      2.84 o
 -10   9   1       21.03       13.12      2.78 o
  -9   9   1        2.51        0.15      2.12 o
  -8   9   1       66.19       67.23      3.65 o
  -7   9   1      104.84      117.91      3.81 o
  -6   9   1      258.56      284.68      5.00 o
  -5   9   1        9.95       11.82      1.14 o
  -4   9   1        0.97        0.99      0.67 o
  -3   9   1      668.53      635.96      8.01 o
  -2   9   1       17.05       23.47      0.99 o
  -1   9   1      158.65      167.52      2.67 o
   0   9   1       89.95      108.22      1.87 o
   1   9   1      309.44      387.08      4.73 o
   2   9   1       59.21       73.89      1.76 o
   3   9   1       70.08       60.95      1.58 o
   4   9   1        4.99        1.48      0.88 o
   5   9   1        0.05       -1.05      1.05 o
   6   9   1        1.31        1.66      1.35 o
   7   9   1      459.22      430.07      8.19 o
   8   9   1      389.18      376.58      8.56 o
   9   9   1       71.81       67.09      8.92 o
  10   9   1        0.14        4.06      2.46 o
  11   9   1       34.12       39.99      3.81 o
  12   9   1        2.69        1.69      3.12 o
  13   9   1        2.88        4.19      3.49 o
 -13  10   1        1.73        4.42      3.37 o
 -12  10   1        5.60        8.61      3.21 o
 -11  10   1       20.73       21.63      3.36 o
 -10  10   1        0.10       -0.70      2.37 o
  -9  10   1       68.66       63.45      3.64 o
  -8  10   1       74.49       69.64      3.62 o
  -7  10   1      314.49      301.58      6.75 o
  -6  10   1      796.16      754.99     10.00 o
  -5  10   1       87.11       84.94      2.64 o
  -4  10   1        1.14        2.90      1.18 o
  -3  10   1       11.23       11.45      1.28 o
  -2  10   1       64.87       61.81      1.81 o
  -1  10   1       24.27       17.17      1.00 o
   0  10   1       37.46       35.99      1.18 o
   1  10   1        4.16        0.51      0.72 o
   2  10   1      206.74      197.75      3.49 o
   3  10   1       35.30       33.42      1.30 o
   4  10   1      191.17      165.05      3.01 o
   5  10   1        9.62        9.30      1.20 o
   6  10   1      102.31       90.16      3.67 o
   7  10   1       10.05       10.40      2.26 o
   8  10   1       14.76       14.91      2.47 o
   9  10   1        4.89        1.01      2.41 o
  10  10   1        4.83        2.40      2.58 o
  11  10   1        0.35       -0.71      2.84 o
  12  10   1        3.24        1.80      3.02 o
 -12  11   1       26.66       37.23      4.03 o
 -11  11   1        0.82        0.72      2.82 o
 -10  11   1       24.46       20.23      3.09 o
  -9  11   1        2.03        1.33      2.20 o
  -8  11   1       15.86       10.45      2.42 o
  -7  11   1       29.62       25.66      2.60 o
  -6  11   1       44.87       42.01      2.47 o
  -5  11   1       96.13       83.25      2.68 o
  -4  11   1       72.20       58.92      2.24 o
  -3  11   1      346.38      313.48      5.01 o
  -2  11   1      354.55      350.45      4.72 o
  -1  11   1      265.82      251.52      3.34 o
   0  11   1        3.66        2.39      0.78 o
   1  11   1        0.82        0.23      0.80 o
   2  11   1       50.55       45.22      1.48 o
   3  11   1      155.56      147.34      2.61 o
   4  11   1       34.24       38.50      2.30 o
   5  11   1        2.09       -0.88      1.65 o
   6  11   1        8.45        3.66      1.94 o
   7  11   1       10.43       11.81      2.27 o
   8  11   1        0.37       -0.59      2.27 o
   9  11   1       23.04       16.47      2.87 o
  10  11   1        7.42        1.23      2.56 o
  11  11   1       17.57       20.09      3.42 o
  12  11   1        4.08        4.87      3.65 o
 -12  12   1        0.37       -3.47      5.75 o
 -11  12   1        8.41        5.77      3.17 o
 -10  12   1        7.10        6.16      2.68 o
  -9  12   1        0.63       -1.64      2.30 o
  -8  12   1       12.87       10.74      2.46 o
  -7  12   1      112.87       94.83      3.95 o
  -6  12   1        2.28        0.92      1.67 o
  -5  12   1       12.09       10.42      1.55 o
  -4  12   1        0.53        0.62      1.59 o
  -3  12   1        5.82        7.23      1.54 o
  -2  12   1      728.65      705.99      9.80 o
  -1  12   1      661.73      600.59      7.19 o
   0  12   1      133.80      134.08      2.68 o
   1  12   1        7.48        4.08      1.06 o
   2  12   1      189.38      169.86      3.44 o
   3  12   1       84.10       71.72      2.49 o
   4  12   1       19.37       15.73      1.88 o
   5  12   1        0.24       -1.59      1.59 o
   6  12   1       11.27        9.95      2.06 o
   7  12   1       20.96       17.46      2.48 o
   8  12   1        2.74       -2.19      2.19 o
   9  12   1        0.17       -2.49      2.49 o
  10  12   1       13.53       16.09      3.63 o
  11  12   1       15.23       14.15      3.78 o
 -11  13   1        2.61        7.59      4.43 o
 -10  13   1        1.81       -0.72      2.82 o
  -9  13   1        5.19       -2.20      2.93 o
  -8  13   1        3.27        2.36      2.28 o
  -7  13   1        0.02       -1.42      1.97 o
  -6  13   1       91.07       80.29      3.53 o
  -5  13   1        1.44       -0.49      1.45 o
  -4  13   1      119.81      121.71      3.53 o
  -3  13   1      139.38      134.29      3.70 o
  -2  13   1      581.96      545.85      8.93 o
  -1  13   1       31.03       31.22      1.93 o
   0  13   1      195.85      190.99      4.08 o
   1  13   1        0.02       -1.35      1.39 o
   2  13   1        1.48       -0.43      1.64 o
   3  13   1      165.23      134.92      4.15 o
   4  13   1      234.14      204.30      5.95 o
   5  13   1       27.29       22.66      2.29 o
   6  13   1        0.85       -1.46      2.11 o
   7  13   1        2.51        1.18      2.49 o
   8  13   1       29.02       24.71      3.42 o
   9  13   1        6.32        2.87      3.00 o
  10  13   1        0.09       -2.03      2.99 o
  11  13   1        1.46       -1.57      3.41 o
 -11  14   1       18.79       23.80      4.16 o
 -10  14   1        0.92        3.48      3.20 o
  -9  14   1       47.59       47.96      4.22 o
  -8  14   1       14.15       12.79      3.03 o
  -7  14   1        1.15       -0.21      2.40 o
  -6  14   1        0.46        0.03      2.21 o
  -5  14   1        4.14        2.62      1.76 o
  -4  14   1        2.58        3.76      2.07 o
  -3  14   1      145.44      137.67      5.61 o
  -2  14   1        3.46        3.34      2.24 o
  -1  14   1      114.05      102.68      3.44 o
   0  14   1        0.37       -1.34      1.70 o
   1  14   1       96.97       83.21      3.31 o
   2  14   1      281.55      270.36      8.62 o
   3  14   1        2.67        4.64      1.91 o
   4  14   1        5.62        3.30      2.32 o
   5  14   1       27.51       17.43      2.76 o
   6  14   1        2.63        5.28      3.40 o
   7  14   1       92.52       99.61      4.90 o
   8  14   1       44.95       50.66      7.77 o
   9  14   1        0.83       -1.18      4.26 o
  10  14   1        0.01       -2.53      3.11 o
 -10  15   1        4.53        9.56      3.61 o
  -9  15   1        0.01       -2.06      2.90 o
  -8  15   1        0.21        3.92      2.90 o
  -7  15   1       23.83       29.90      3.41 o
  -6  15   1        4.24        2.24      2.41 o
  -5  15   1        0.24       -1.76      1.76 o
  -4  15   1        8.30       10.04      2.49 o
  -3  15   1       32.70       34.32      3.07 o
  -2  15   1       48.99       44.38      5.01 o
  -1  15   1       17.31        9.43      1.83 o
   0  15   1       16.14       10.78      1.93 o
   1  15   1      139.64      132.22      4.04 o
   2  15   1      155.07      139.39      4.62 o
   3  15   1       79.72       85.10      4.18 o
   4  15   1       10.53       12.42      2.83 o
   5  15   1        0.02       -1.91      1.91 o
   6  15   1        0.80       -2.37      2.37 o
   7  15   1       20.61       15.78      3.15 o
   8  15   1        4.58        6.60      3.08 o
   9  15   1       15.16       15.35      3.55 o
  10  15   1       10.07       17.78      3.87 o
  -9  16   1        4.61        2.46      3.25 o
  -8  16   1        3.26        0.24      2.80 o
  -7  16   1       12.52       13.37      3.21 o
  -6  16   1        0.04       -2.30      2.30 o
  -5  16   1       46.89       49.51      3.03 o
  -4  16   1       10.02        4.44      3.41 o
  -3  16   1       34.98       35.97      6.43 o
  -2  16   1        2.30        0.56      2.30 o
  -1  16   1        3.21       -0.58      1.62 o
   0  16   1       10.59        7.51      1.88 o
   1  16   1        2.41        2.49      1.85 o
   2  16   1       16.75       14.74      2.16 o
   3  16   1       69.14       65.80      3.83 o
   4  16   1        0.02       -1.27      2.34 o
   5  16   1       27.92       24.06      2.76 o
   6  16   1       29.43       24.82      3.26 o
   7  16   1        0.40       -1.36      2.71 o
   8  16   1       11.84       13.86      3.39 o
   9  16   1       13.42       15.94      3.75 o
  -9  17   1        0.10       -3.16      3.16 o
  -8  17   1        1.26       -0.74      2.98 o
  -7  17   1       12.80       14.43      5.31 o
  -6  17   1        0.16       -2.55      2.55 o
  -5  17   1        4.57       -0.42      2.06 o
  -4  17   1        4.43        3.00      2.62 o
  -3  17   1       63.48       68.20      5.26 o
  -2  17   1        4.64        0.99      4.17 o
  -1  17   1        0.94        2.65      1.82 o
   0  17   1       18.53       19.60      2.22 o
   1  17   1       11.91       13.13      2.14 o
   2  17   1        8.99        9.91      2.17 o
   3  17   1        0.04       -1.25      2.41 o
   4  17   1        9.20        8.83      2.68 o
   5  17   1       18.97       24.57      2.77 o
   6  17   1        0.90        4.25      2.66 o
   7  17   1        4.20        4.25      3.14 o
   8  17   1        0.16       -1.43      3.69 o
  -8  18   1        2.24        0.86      6.14 o
  -7  18   1        4.37        4.60      3.14 o
  -6  18   1       28.16       18.52      3.42 o
  -5  18   1        0.05        0.09      2.14 o
  -4  18   1       17.22       24.33      3.37 o
  -3  18   1        1.60        1.59      2.83 o
  -2  18   1       44.31       57.97      4.22 o
  -1  18   1        1.15        3.52      2.09 o
   0  18   1        4.26        3.24      2.01 o
   1  18   1       21.48       22.46      2.46 o
   2  18   1        1.61        2.59      2.05 o
   3  18   1        0.50       -0.50      2.56 o
   4  18   1        1.98        7.41      3.77 o
   5  18   1        9.41        7.53      2.58 o
   6  18   1        2.88        4.40      3.02 o
   7  18   1       16.41       20.33      3.94 o
  -6  19   1       20.57       21.74      3.70 o
  -5  19   1       35.64       40.46      4.04 o
  -4  19   1       10.56       14.67      3.37 o
  -3  19   1        2.97        6.59      3.00 o
  -2  19   1        6.37        6.64      2.89 o
  -1  19   1        5.20       -2.60      2.60 o
   0  19   1        3.67        2.98      2.04 o
   1  19   1       12.31       13.44      2.50 o
   2  19   1        7.90        5.63      2.80 o
   3  19   1       21.03       26.77      3.55 o
   4  19   1       11.49       14.29      3.37 o
   5  19   1        4.30        5.52      2.67 o
   6  19   1       22.91       26.31      6.10 o
  -5  20   1        0.57       -1.04      2.80 o
  -4  20   1        2.09       -2.66      3.07 o
  -3  20   1        2.42        8.07      3.26 o
  -2  20   1       31.67       37.60      3.92 o
  -1  20   1        4.81       -1.20      2.83 o
   0  20   1        2.63        3.66      3.02 o
   1  20   1        4.63        2.42      2.17 o
   2  20   1       13.28       24.62      3.54 o
   3  20   1       14.97       15.49      4.30 o
   4  20   1        0.04       -1.92      3.14 o
  -2  21   1       12.36       14.07      3.51 o
  -1  21   1        3.20        3.17      3.00 o
   0  21   1        0.47        0.19      2.80 o
   1  21   1        0.22       -2.37      2.37 o
   2  21   1        1.47       -0.37      3.66 o
 -15   0   2        3.29        1.40      6.68 o
 -14   0   2        6.27        6.18      6.63 o
 -13   0   2        0.70        1.37      3.82 o
 -12   0   2        0.10       -1.80      3.27 o
 -11   0   2      199.59      190.37      6.57 o
 -10   0   2      247.04      229.47      6.85 o
  -9   0   2        2.96       -1.77      1.77 o
  -8   0   2        1.07        0.56      1.50 o
  -7   0   2       21.24       21.48      2.43 o
  -6   0   2      867.05      920.89     15.43 o
  -5   0   2      293.48      306.30      7.81 o
  -4   0   2      264.66      217.71      3.79 o
  -3   0   2     1063.64     1012.36     13.45 o
  -2   0   2      245.18      286.04      3.41 o
  -1   0   2     1653.28     1691.09     17.71 o
   0   0   2     3475.32     3501.71     52.35 o
   1   0   2     2416.09     2483.87     32.04 o
   2   0   2    43670.80    39901.75    701.01 o
   3   0   2      411.99      378.12      8.06 o
   4   0   2      503.98      499.07     10.59 o
   5   0   2      486.89      644.07     17.94 o
   6   0   2       23.00       22.07      2.49 o
   7   0   2      473.17      487.96     11.93 o
   8   0   2        2.68        4.90      2.49 o
   9   0   2       40.47       35.51      3.63 o
  10   0   2        3.30        4.69      5.14 o
  11   0   2       39.35       40.92      4.61 o
  12   0   2        0.59        0.79      3.12 o
  13   0   2        4.71        7.81      4.21 o
  14   0   2       85.80       94.23      7.70 o
 -15   1   2       15.02       10.15      5.11 o
 -14   1   2       14.66       14.05      3.84 o
 -13   1   2       41.69       42.65      3.69 o
 -12   1   2        7.35        4.45      2.42 o
 -11   1   2        1.15       -1.41      1.79 o
 -10   1   2        4.11        4.17      1.68 o
  -9   1   2        0.90       -0.06      1.38 o
  -8   1   2        2.97        4.40      1.20 o
  -7   1   2       96.03       84.10      2.31 o
  -6   1   2       92.55       75.78      4.71 o
  -5   1   2        0.00       -0.62      0.62 o
  -4   1   2       16.11       28.50      1.16 o
  -3   1   2      161.87      152.45      2.67 o
  -2   1   2       28.69       15.55      0.48 o
  -1   1   2     1483.26     1434.59     10.84 o
   0   1   2     9022.58     8760.55     90.20 o
   1   1   2      114.87      115.51      1.54 o
   2   1   2     1445.04     1463.50     16.97 o
   3   1   2      515.36      592.91      8.34 o
   4   1   2     2671.97     2884.82     36.78 o
   5   1   2       25.19       34.29      4.04 o
   6   1   2       14.76       16.89      1.63 o
   7   1   2       65.86       76.50      2.91 o
   8   1   2       69.33       66.91      3.01 o
   9   1   2        0.89        1.87      1.83 o
  10   1   2        7.09        0.67      1.86 o
  11   1   2      154.76      156.93      4.95 o
  12   1   2        1.42        1.25      3.39 o
  13   1   2       22.81       19.53      3.46 o
  14   1   2        3.13       -1.71      3.81 o
 -14   2   2        1.42        1.83      3.53 o
 -13   2   2       28.60       36.26      4.22 o
 -12   2   2       27.65       22.99      2.65 o
 -11   2   2        0.01       -1.88      1.88 o
 -10   2   2       39.79       41.80      2.46 o
  -9   2   2        4.20        1.52      1.54 o
  -8   2   2      208.96      203.86      4.34 o
  -7   2   2        1.86       -0.29      1.23 o
  -6   2   2      529.00      470.74      6.23 o
  -5   2   2      261.84      283.79      4.09 o
  -4   2   2     1766.34     1938.72     17.90 o
  -3   2   2     1522.74     1575.91     14.54 o
  -2   2   2     3363.44     3608.27     32.31 o
  -1   2   2     2288.00     2383.14     23.72 o
   0   2   2      827.93      783.55      7.44 o
   1   2   2        0.28        0.51      0.36 o
   2   2   2      183.97      209.94      2.65 o
   3   2   2     2073.04     2243.12     28.66 o
   4   2   2      384.70      408.72      6.38 o
   5   2   2     2080.75     2312.01     30.09 o
   6   2   2      234.17      237.94      4.82 o
   7   2   2       62.05       58.98      2.56 o
   8   2   2        1.20       -0.22      2.14 o
   9   2   2        6.26        8.64      1.89 o
  10   2   2       50.66       51.84      2.96 o
  11   2   2        4.20        3.10      2.19 o
  12   2   2        5.04       10.16      2.59 o
  13   2   2       43.36       48.62      3.77 o
  14   2   2       15.11       25.04      5.57 o
 -14   3   2        3.41        0.92      3.48 o
 -13   3   2       15.26       14.07      3.60 o
 -12   3   2       26.83       28.65      3.24 o
 -11   3   2       31.84       33.33      2.65 o
 -10   3   2      208.91      197.45      4.83 o
  -9   3   2       60.52       44.76      2.48 o
  -8   3   2      444.79      428.58      6.95 o
  -7   3   2       30.12       36.81      2.35 o
  -6   3   2        0.80       -0.61      1.06 o
  -5   3   2     4750.03     5298.80     54.74 o
  -4   3   2      414.46      468.17      5.33 o
  -3   3   2      261.45      275.92      3.32 o
  -2   3   2      828.25      807.14      8.35 o
  -1   3   2     2055.91     2114.88     22.34 o
   0   3   2     6029.98     5948.08     51.05 o
   1   3   2     1556.22     1525.85     15.04 o
   2   3   2        1.07       -0.29      0.55 o
   3   3   2      283.89      251.12      3.73 o
   4   3   2        0.85       -0.52      0.78 o
   5   3   2        1.18        1.33      0.93 o
   6   3   2      307.03      311.40      5.17 o
   7   3   2        1.08       -1.12      1.12 o
   8   3   2      881.51      851.41     12.01 o
   9   3   2      135.26      134.66      4.06 o
  10   3   2       21.94       18.81      2.30 o
  11   3   2       29.38       26.99      2.85 o
  12   3   2       98.12      102.75      5.26 o
  13   3   2        0.51        1.98      2.76 o
  14   3   2        4.89        6.16      4.26 o
 -14   4   2        1.85        1.21      5.06 o
 -13   4   2        0.37        0.40      2.84 o
 -12   4   2       17.86       24.96      3.64 o
 -11   4   2       22.20       20.76      2.41 o
 -10   4   2        0.72       -1.03      1.66 o
  -9   4   2      157.14      169.99      4.31 o
  -8   4   2      734.02      708.84     10.21 o
  -7   4   2      137.79      151.11      3.49 o
  -6   4   2      401.37      388.46      5.48 o
  -5   4   2      658.33      677.67      7.58 o
  -4   4   2       66.42       72.36      1.58 o
  -3   4   2      891.00     1020.26     11.35 o
  -2   4   2      623.44      642.35      6.75 o
  -1   4   2       19.91       30.72      0.90 o
   0   4   2     3254.44     3120.64     28.12 o
   1   4   2     3946.04     3875.58     37.09 o
   2   4   2      570.47      556.43      6.00 o
   3   4   2        0.22        2.10      0.56 o
   4   4   2      704.08      715.23      8.47 o
   5   4   2      534.35      519.47      6.73 o
   6   4   2      691.46      725.98      9.09 o
   7   4   2      187.67      197.62      4.25 o
   8   4   2       29.92       26.59      2.06 o
   9   4   2       41.49       44.63      2.66 o
  10   4   2        9.29        4.37      2.04 o
  11   4   2        5.87        3.18      2.21 o
  12   4   2        2.94       -0.57      2.35 o
  13   4   2        0.25       -1.93      2.98 o
  14   4   2        8.39        7.20      4.32 o
 -14   5   2       59.93       84.22      5.90 o
 -13   5   2       25.15       19.78      3.47 o
 -12   5   2        3.95        0.69      2.56 o
 -11   5   2        3.25        6.91      2.46 o
 -10   5   2       51.19       47.67      4.30 o
  -9   5   2        5.00        1.94      1.61 o
  -8   5   2      699.98      681.68      9.96 o
  -7   5   2       31.90       33.21      1.84 o
  -6   5   2     1067.19     1126.69     13.04 o
  -5   5   2      242.95      290.63      3.96 o
  -4   5   2     1554.33     1773.21     17.71 o
  -3   5   2      197.65      216.32      2.92 o
  -2   5   2      262.91      315.35      3.76 o
  -1   5   2     1432.46     1440.43     13.48 o
   0   5   2     3242.58     3437.89     29.13 o
   1   5   2      696.21      699.39      7.29 o
   2   5   2      443.89      476.96      4.96 o
   3   5   2       64.00       53.24      1.28 o
   4   5   2      422.67      511.22      6.44 o
   5   5   2      807.64      833.01      9.98 o
   6   5   2      115.42      105.43      2.68 o
   7   5   2      155.06      156.36      3.45 o
   8   5   2       12.83       11.61      2.26 o
   9   5   2       25.93       25.41      2.29 o
  10   5   2        7.85        6.75      2.05 o
  11   5   2       15.20       14.21      2.77 o
  12   5   2        2.67        3.61      2.80 o
  13   5   2        2.77        6.41      3.27 o
 -14   6   2        2.69       14.29      4.27 o
 -13   6   2       10.52        8.65      4.86 o
 -12   6   2        5.73        4.33      2.68 o
 -11   6   2       36.19       37.68      3.35 o
 -10   6   2       62.22       62.98      3.58 o
  -9   6   2       24.36       23.13      2.08 o
  -8   6   2        0.42       -0.87      1.36 o
  -7   6   2      278.44      281.00      5.47 o
  -6   6   2      247.29      233.94      3.76 o
  -5   6   2     1345.41     1300.16     13.57 o
  -4   6   2      254.83      294.96      4.35 o
  -3   6   2     1242.81     1422.83     14.82 o
  -2   6   2      672.88      724.98      7.74 o
  -1   6   2     2168.47     2298.69     22.50 o
   0   6   2     2237.53     2320.82     22.20 o
   1   6   2        0.22        0.74      0.84 o
   2   6   2        9.22       12.11      1.14 o
   3   6   2       15.18        6.51      0.74 o
   4   6   2      118.63      124.19      3.04 o
   5   6   2      333.70      341.88      5.02 o
   6   6   2      560.23      554.67      8.60 o
   7   6   2      176.02      163.68      4.02 o
   8   6   2        0.02       -0.55      1.79 o
   9   6   2       11.04        9.23      1.94 o
  10   6   2       52.44       56.44      3.09 o
  11   6   2        4.41        0.91      2.40 o
  12   6   2        7.94        5.08      4.51 o
  13   6   2        1.08        1.88      3.16 o
 -14   7   2        3.77        6.51      3.73 o
 -13   7   2       15.74       12.55      3.35 o
 -12   7   2       20.48       20.45      4.45 o
 -11   7   2        5.43        8.46      2.70 o
 -10   7   2       12.77       15.80      2.65 o
  -9   7   2        0.86       -1.81      1.81 o
  -8   7   2       38.19       32.48      2.58 o
  -7   7   2      100.05       85.22      2.79 o
  -6   7   2      376.67      354.45      4.89 o
  -5   7   2       38.02       44.92      2.44 o
  -4   7   2      261.12      244.23      3.89 o
  -3   7   2     1042.33     1144.47     12.98 o
  -2   7   2      214.82      196.16      2.83 o
  -1   7   2     1314.90     1369.69     12.87 o
   0   7   2      778.57      845.99      8.24 o
   1   7   2      220.46      222.24      2.75 o
   2   7   2      358.52      387.21      4.65 o
   3   7   2       31.49       33.53      1.14 o
   4   7   2      370.89      411.82      5.17 o
   5   7   2        9.09        6.98      1.61 o
   6   7   2        7.20        8.66      1.36 o
   7   7   2       15.97       11.53      1.55 o
   8   7   2        6.68        6.83      1.80 o
   9   7   2       17.29       18.35      2.23 o
  10   7   2        3.94        1.59      2.39 o
  11   7   2       34.54       32.30      3.49 o
  12   7   2        7.58        8.88      3.57 o
  13   7   2        0.05       -1.11      3.16 o
 -13   8   2        7.20       10.29      3.43 o
 -12   8   2       19.65       22.77      5.43 o
 -11   8   2       29.87       31.51      3.34 o
 -10   8   2       16.98       14.50      2.66 o
  -9   8   2      114.61      124.75      4.66 o
  -8   8   2       72.72       80.57      3.64 o
  -7   8   2      228.35      216.95      5.36 o
  -6   8   2       59.06       56.07      1.90 o
  -5   8   2       23.82       19.98      2.24 o
  -4   8   2      153.57      164.91      2.83 o
  -3   8   2      182.06      178.49      3.20 o
  -2   8   2      178.12      168.72      2.98 o
  -1   8   2      217.41      224.58      2.86 o
   0   8   2      801.75      951.13      9.27 o
   1   8   2      690.72      763.81      7.61 o
   2   8   2      435.87      507.82      5.89 o
   3   8   2       31.43       29.63      1.15 o
   4   8   2       54.19       56.33      1.77 o
   5   8   2       90.53       86.61      2.42 o
   6   8   2       79.23       72.37      2.49 o
   7   8   2        4.81        2.76      1.62 o
   8   8   2        6.65        2.93      1.77 o
   9   8   2       90.32      100.34      4.97 o
  10   8   2       24.62       20.16      2.93 o
  11   8   2        0.06        2.91      2.81 o
  12   8   2        2.61        3.86      3.06 o
  13   8   2        1.94        6.14      3.63 o
 -13   9   2        2.10        2.22      3.22 o
 -12   9   2       48.17       50.00      4.20 o
 -11   9   2        0.03       -2.56      2.56 o
 -10   9   2        1.15        0.26      2.34 o
  -9   9   2        1.22        0.37      2.89 o
  -8   9   2       51.55       44.02      3.07 o
  -7   9   2      385.41      367.85      7.29 o
  -6   9   2      100.74      108.54      3.09 o
  -5   9   2      194.69      206.11      4.10 o
  -4   9   2        4.44       11.01      1.25 o
  -3   9   2      185.85      189.56      3.45 o
  -2   9   2      886.58      874.74     10.40 o
  -1   9   2       14.65        6.82      0.77 o
   0   9   2       18.47       16.23      1.23 o
   1   9   2      216.93      229.77      3.05 o
   2   9   2       52.51       47.91      2.01 o
   3   9   2       25.39       21.09      1.10 o
   4   9   2       84.35       84.96      2.30 o
   5   9   2       53.81       63.32      3.65 o
   6   9   2      385.35      361.88      6.25 o
   7   9   2        2.65       -0.05      1.59 o
   8   9   2       29.22       37.38      3.74 o
   9   9   2       14.77       17.50      2.77 o
  10   9   2        0.05        1.72      2.53 o
  11   9   2       48.03       52.90      4.14 o
  12   9   2        5.67        5.99      3.98 o
 -13  10   2        5.12       12.60      3.62 o
 -12  10   2        0.30       -0.48      3.05 o
 -11  10   2       62.29       60.06      4.22 o
 -10  10   2       27.99       43.53      3.51 o
  -9  10   2      214.26      211.16      6.06 o
  -8  10   2       37.68       31.00      2.78 o
  -7  10   2        2.17        1.00      1.77 o
  -6  10   2       49.09       43.16      2.32 o
  -5  10   2       31.31       33.43      1.90 o
  -4  10   2       67.97       73.61      2.44 o
  -3  10   2        0.09        1.63      1.15 o
  -2  10   2       72.42       71.86      2.11 o
  -1  10   2      221.62      212.74      3.18 o
   0  10   2      353.47      361.67      4.67 o
   1  10   2      132.60      135.66      2.98 o
   2  10   2       88.57       86.95      1.85 o
   3  10   2      133.07      138.73      4.18 o
   4  10   2      180.65      183.85      3.23 o
   5  10   2      131.13      125.90      4.12 o
   6  10   2        5.96        7.99      1.77 o
   7  10   2       58.10       59.01      3.23 o
   8  10   2       87.37       87.91      4.03 o
   9  10   2        0.26       -2.22      2.22 o
  10  10   2       15.36       20.75      4.39 o
  11  10   2        3.52        5.59      3.05 o
  12  10   2        0.00       -2.54      4.15 o
 -12  11   2        4.70        8.45      3.26 o
 -11  11   2       20.17       14.30      3.77 o
 -10  11   2        1.24        0.93      2.77 o
  -9  11   2       45.10       45.55      3.74 o
  -8  11   2       66.61       73.28      3.71 o
  -7  11   2       10.42        4.89      1.88 o
  -6  11   2        1.55        3.77      1.80 o
  -5  11   2      962.64      926.51     12.76 o
  -4  11   2       23.51       21.25      1.71 o
  -3  11   2      698.33      686.96      8.94 o
  -2  11   2      383.55      392.70      6.26 o
  -1  11   2      400.56      356.77      5.68 o
   0  11   2        8.79       12.14      1.12 o
   1  11   2       71.81       60.34      1.88 o
   2  11   2       33.71       33.09      1.59 o
   3  11   2      215.61      198.56      4.01 o
   4  11   2       61.41       54.29      3.13 o
   5  11   2      224.70      222.61      4.70 o
   6  11   2       44.28       41.95      2.82 o
   7  11   2       38.94       45.54      4.29 o
   8  11   2       45.13       41.96      3.25 o
   9  11   2        0.76       -1.55      3.09 o
  10  11   2       12.33       12.07      3.55 o
  11  11   2        1.87        0.52      3.33 o
  12  11   2        0.75       -0.88      3.59 o
 -12  12   2       16.80       23.94      4.40 o
 -11  12   2       13.64       20.81      3.41 o
 -10  12   2        0.36        0.13      2.57 o
  -9  12   2        0.02       -0.26      2.25 o
  -8  12   2       12.75       10.29      2.36 o
  -7  12   2       11.97        6.42      2.11 o
  -6  12   2      124.72      105.67      3.54 o
  -5  12   2      153.85      145.66      3.43 o
  -4  12   2      803.94      729.82     10.48 o
  -3  12   2      527.99      459.76      7.63 o
  -2  12   2      978.89      923.14     11.53 o
  -1  12   2      791.96      731.67      9.32 o
   0  12   2      742.04      693.41      8.07 o
   1  12   2       47.33       40.45      1.69 o
   2  12   2      150.00      151.53      2.97 o
   3  12   2      190.61      151.23      4.61 o
   4  12   2      920.84      846.01     13.12 o
   5  12   2       62.79       57.77      2.96 o
   6  12   2       35.04       33.94      4.25 o
   7  12   2        2.91        2.80      2.51 o
   8  12   2       25.77       15.99      3.22 o
   9  12   2       10.47        8.57      3.11 o
  10  12   2        6.41        3.57      3.25 o
  11  12   2        0.01       -2.81      3.27 o
 -11  13   2       13.73       31.21      4.22 o
 -10  13   2        3.32       -0.41      2.68 o
  -9  13   2        2.49        1.82      3.03 o
  -8  13   2        0.00       -0.49      2.19 o
  -7  13   2        5.45        2.67      2.19 o
  -6  13   2       19.05       19.22      2.08 o
  -5  13   2        0.85       -1.46      1.47 o
  -4  13   2      107.37      108.82      3.34 o
  -3  13   2       42.47       42.40      2.39 o
  -2  13   2      279.48      279.12      5.37 o
  -1  13   2        6.52        8.76      2.04 o
   0  13   2      114.15      109.59      2.90 o
   1  13   2      214.88      215.00      4.50 o
   2  13   2      276.23      242.42      5.42 o
   3  13   2        5.75        6.17      2.24 o
   4  13   2      172.91      172.49      5.66 o
   5  13   2        0.52       -1.33      1.89 o
   6  13   2        0.79       -2.75      3.09 o
   7  13   2        1.33        1.85      2.55 o
   8  13   2       35.41       37.50      4.01 o
   9  13   2        5.54        3.78      2.92 o
  10  13   2        0.11       -2.85      3.11 o
  11  13   2        0.24       -1.52      3.34 o
 -11  14   2        4.51        3.11      3.60 o
 -10  14   2       22.79       19.17      3.75 o
  -9  14   2       20.85       19.98      3.49 o
  -8  14   2        1.42        1.75      3.20 o
  -7  14   2       16.45       11.37      2.71 o
  -6  14   2       11.81        5.59      2.33 o
  -5  14   2        0.03       -1.34      1.62 o
  -4  14   2        0.21       -1.22      2.07 o
  -3  14   2      113.96      106.08      6.62 o
  -2  14   2        1.46       -0.02      2.48 o
  -1  14   2       32.76       34.59      2.07 o
   0  14   2       78.60       66.76      2.92 o
   1  14   2       22.38       21.85      2.17 o
   2  14   2        6.26        7.20      1.96 o
   3  14   2        1.66       -0.69      1.80 o
   4  14   2      236.02      222.52      6.45 o
   5  14   2        1.03        1.40      1.99 o
   6  14   2        1.26        2.97      2.56 o
   7  14   2        3.85        4.01      2.81 o
   8  14   2        6.07        6.86      2.94 o
   9  14   2        2.54        5.64      3.20 o
  10  14   2        5.31        0.54      3.35 o
 -10  15   2       16.18       15.79      3.72 o
  -9  15   2        1.52        0.57      4.37 o
  -8  15   2       72.37       87.79      4.92 o
  -7  15   2        7.94        8.74      2.83 o
  -6  15   2        0.58       -0.82      2.33 o
  -5  15   2       16.02       14.81      2.18 o
  -4  15   2       23.94       23.89      2.83 o
  -3  15   2        2.31        0.88      2.20 o
  -2  15   2       24.82       21.37      2.68 o
  -1  15   2        4.97        2.12      1.49 o
   0  15   2        0.76        0.37      1.56 o
   1  15   2       11.97        9.09      1.96 o
   2  15   2        0.23        2.70      1.84 o
   3  15   2        7.05        5.32      1.93 o
   4  15   2       28.18       24.30      3.66 o
   5  15   2       52.30       46.46      3.04 o
   6  15   2        0.05       -2.48      2.48 o
   7  15   2       12.21       14.60      3.29 o
   8  15   2       24.21       26.45      5.54 o
   9  15   2        0.24        1.69      3.27 o
  10  15   2        0.93        2.56      3.52 o
  -9  16   2        4.24        3.15      6.47 o
  -8  16   2        6.69        9.25      3.28 o
  -7  16   2       31.28       30.12      3.57 o
  -6  16   2       73.68       71.52      4.25 o
  -5  16   2        0.97       -1.82      1.82 o
  -4  16   2        3.42        0.70      2.40 o
  -3  16   2       12.30       15.82      2.81 o
  -2  16   2       37.70       45.25      3.33 o
  -1  16   2       52.75       47.39      2.44 o
   0  16   2        2.16        2.10      1.63 o
   1  16   2        7.57        3.46      2.44 o
   2  16   2       13.33        6.40      2.06 o
   3  16   2       21.65       26.75      2.53 o
   4  16   2        2.45        3.01      2.44 o
   5  16   2        0.78       -2.07      2.07 o
   6  16   2        0.11       -1.11      2.66 o
   7  16   2        9.46        3.28      2.91 o
   8  16   2       24.95       26.34      5.90 o
   9  16   2        0.11       -0.19      3.30 o
  -9  17   2        9.44        5.28      3.82 o
  -8  17   2        0.02        1.80      3.12 o
  -7  17   2       16.67       18.33      3.34 o
  -6  17   2       22.09       21.84      3.26 o
  -5  17   2       11.79       16.63      2.36 o
  -4  17   2        2.59        2.28      2.47 o
  -3  17   2        0.86        1.20      2.40 o
  -2  17   2        0.45        0.09      2.41 o
  -1  17   2        0.33        1.63      2.36 o
   0  17   2       17.99       20.92      2.09 o
   1  17   2        0.12       -1.14      1.80 o
   2  17   2        0.99       -1.98      2.05 o
   3  17   2        2.26        1.42      2.40 o
   4  17   2        0.32       -1.69      2.46 o
   5  17   2        6.71        4.89      2.42 o
   6  17   2       12.89       12.29      3.10 o
   7  17   2       16.19        9.71      3.36 o
   8  17   2       13.02        9.21      3.55 o
  -8  18   2       10.28       11.21      3.66 o
  -7  18   2        5.83        5.21      3.25 o
  -6  18   2       16.87       18.56      6.53 o
  -5  18   2        5.17        5.44      2.37 o
  -4  18   2        0.15       -2.72      2.94 o
  -3  18   2        0.75       -2.40      2.40 o
  -2  18   2        6.33        6.79      2.72 o
  -1  18   2        9.22        4.67      2.70 o
   0  18   2        0.02       -0.19      2.14 o
   1  18   2       16.09       14.14      2.21 o
   2  18   2       20.16       25.09      2.60 o
   3  18   2        1.53       -0.87      2.55 o
   4  18   2       33.20       37.14      3.78 o
   5  18   2        2.14        0.57      2.45 o
   6  18   2        7.32       10.81      4.49 o
   7  18   2        6.33        7.01      3.37 o
  -6  19   2        1.40        6.11      3.23 o
  -5  19   2        1.59        3.62      2.57 o
  -4  19   2        3.34       -1.23      3.19 o
  -3  19   2       16.47       18.06      5.92 o
  -2  19   2        1.11       -0.05      2.78 o
  -1  19   2        0.31       -2.61      2.61 o
   0  19   2        0.02       -2.53      2.53 o
   1  19   2        5.65        2.70      2.40 o
   2  19   2        4.14        3.06      2.26 o
   3  19   2        5.50        9.55      2.99 o
   4  19   2        9.16       14.66      3.38 o
   5  19   2       10.21        6.30      2.72 o
   6  19   2        0.02       -1.41      5.84 o
  -5  20   2        2.46        1.24      8.87 o
  -4  20   2        3.98        7.55      5.03 o
  -3  20   2        0.02        1.82      3.04 o
  -2  20   2        2.68        4.18      3.21 o
  -1  20   2        0.19       -2.72      2.72 o
   0  20   2        4.07       -2.66      2.66 o
   1  20   2        0.46       -1.23      1.84 o
   2  20   2        8.40        2.54      3.36 o
   3  20   2        5.96       11.95      3.23 o
   4  20   2        0.53       -3.10      3.10 o
  -2  21   2        0.45        1.62      4.10 o
  -1  21   2        3.97        1.79      6.11 o
   0  21   2        0.19       -2.90      2.90 o
   1  21   2        4.59        8.52      3.09 o
 -15   1   3        5.44        0.01      4.68 o
 -14   1   3       48.40       49.75      6.59 o
 -13   1   3        2.95        4.19      3.17 o
 -12   1   3       19.98       19.68      2.83 o
 -11   1   3        7.30        6.34      2.04 o
 -10   1   3      132.87      116.10      3.58 o
  -9   1   3       37.78       31.85      2.03 o
  -8   1   3      235.40      220.57      4.10 o
  -7   1   3       19.65       23.40      1.38 o
  -6   1   3      379.64      326.04      4.72 o
  -5   1   3        0.58        0.82      0.56 o
  -4   1   3      148.90      161.91      2.02 o
  -3   1   3      182.13      185.40      2.03 o
  -2   1   3       13.25       17.95      0.60 o
  -1   1   3     4151.63     4312.29     31.64 o
   0   1   3      989.52     1025.65     10.26 o
   1   1   3     5665.36     5679.16     50.67 o
   2   1   3      554.39      592.40      6.40 o
   3   1   3      236.29      266.41      4.46 o
   4   1   3      173.40      195.84      3.79 o
   5   1   3       42.40       55.16      2.28 o
   6   1   3       56.66       62.61      2.52 o
   7   1   3       81.35       80.53      3.07 o
   8   1   3      702.73      720.49     11.65 o
   9   1   3       27.13       28.01      2.66 o
  10   1   3       16.29       10.41      2.42 o
  11   1   3       13.34        9.77      2.86 o
  12   1   3       14.54       10.55      2.67 o
  13   1   3        3.31        2.86      3.48 o
  14   1   3        5.04       10.56      5.95 o
 -15   2   3        7.37        2.37      4.66 o
 -14   2   3        0.00       -0.15      3.33 o
 -13   2   3        3.62       -1.84      2.98 o
 -12   2   3       25.35       27.35      3.41 o
 -11   2   3        9.38       11.27      2.24 o
 -10   2   3      201.53      204.90      4.51 o
  -9   2   3     1306.80     1302.80     15.68 o
  -8   2   3      272.05      231.63      4.27 o
  -7   2   3       78.26       85.51      2.34 o
  -6   2   3      192.57      226.64      3.65 o
  -5   2   3      421.42      455.47      5.42 o
  -4   2   3     1647.30     1892.98     16.57 o
  -3   2   3      485.38      479.00      4.65 o
  -2   2   3       54.18       53.53      0.86 o
  -1   2   3     2210.59     2390.97     18.73 o
   0   2   3     9102.16     9184.42     82.35 o
   1   2   3     2588.97     2649.14     27.68 o
   2   2   3       13.21       12.80      0.73 o
   3   2   3     1087.71     1161.12     15.50 o
   4   2   3      724.52      765.15     10.89 o
   5   2   3      196.75      176.44      4.02 o
   6   2   3       43.91       54.00      2.39 o
   7   2   3        0.06       -0.17      1.37 o
   8   2   3        7.33       11.58      1.94 o
   9   2   3       16.54       20.92      2.43 o
  10   2   3        2.31        3.33      2.08 o
  11   2   3       14.70       14.68      2.53 o
  12   2   3        0.27        1.15      2.49 o
  13   2   3        0.18        3.32      2.87 o
  14   2   3       47.32       59.31      4.82 o
 -14   3   3        0.01       -3.25      3.25 o
 -13   3   3        1.75        5.06      3.24 o
 -12   3   3       29.40       31.85      3.28 o
 -11   3   3       57.60       62.08      3.13 o
 -10   3   3        7.33        2.92      1.75 o
  -9   3   3      787.85      753.18     10.07 o
  -8   3   3      857.51      776.97      9.97 o
  -7   3   3        0.83       -1.00      1.00 o
  -6   3   3      329.86      374.22      5.74 o
  -5   3   3     1890.06     1984.03     19.75 o
  -4   3   3      633.81      629.67      6.87 o
  -3   3   3     1883.37     1977.93     19.46 o
  -2   3   3     1240.67     1414.81     12.46 o
  -1   3   3       41.66       31.03      1.08 o
   0   3   3        3.38        2.94      0.81 o
   1   3   3        3.71        3.91      0.78 o
   2   3   3       23.17       21.42      0.95 o
   3   3   3      525.59      595.13      8.56 o
   4   3   3      830.81      853.55     12.02 o
   5   3   3      941.66      955.28     13.58 o
   6   3   3      323.27      332.89      6.11 o
   7   3   3      157.33      157.22      4.11 o
   8   3   3       10.53        4.89      1.93 o
   9   3   3      246.86      241.39      5.45 o
  10   3   3        8.78        5.68      2.82 o
  11   3   3       21.10       23.79      2.99 o
  12   3   3       26.88       27.55      3.03 o
  13   3   3       15.74       12.72      3.12 o
 -14   4   3       18.60       20.71      5.03 o
 -13   4   3       16.62        8.38      3.55 o
 -12   4   3        0.33       -1.52      2.28 o
 -11   4   3        0.11        0.71      2.23 o
 -10   4   3        0.06       -1.60      1.60 o
  -9   4   3       60.65       59.56      3.15 o
  -8   4   3       97.75       90.36      4.34 o
  -7   4   3       25.26       24.14      1.61 o
  -6   4   3        0.46        2.75      1.00 o
  -5   4   3        0.39        5.63      0.85 o
  -4   4   3     1081.78     1128.98     12.69 o
  -3   4   3     1950.29     2239.13     21.86 o
  -2   4   3      706.34      745.53      9.51 o
  -1   4   3      207.90      218.77      3.52 o
   0   4   3       96.20       55.59      0.90 o
   1   4   3      655.98      664.02      7.54 o
   2   4   3        0.00       -0.62      0.64 o
   3   4   3        1.99       -0.13      0.83 o
   4   4   3      247.97      222.04      3.78 o
   5   4   3      238.27      240.65      4.21 o
   6   4   3        0.00       -1.03      1.03 o
   7   4   3      204.15      215.19      4.55 o
   8   4   3      107.46       91.90      4.57 o
   9   4   3       21.23       16.08      2.15 o
  10   4   3       66.72       68.71      3.36 o
  11   4   3       20.10       24.37      2.75 o
  12   4   3        8.19        6.03      2.58 o
  13   4   3       71.46       89.32      5.32 o
 -14   5   3        0.42       -2.40      3.51 o
 -13   5   3        5.90        6.06      2.96 o
 -12   5   3        0.37       -1.81      2.55 o
 -11   5   3       74.27       68.48      5.05 o
 -10   5   3        4.43        1.38      2.68 o
  -9   5   3       33.32       25.82      2.10 o
  -8   5   3      351.32      365.60      7.01 o
  -7   5   3       45.66       43.97      1.97 o
  -6   5   3      145.80      142.45      2.69 o
  -5   5   3       37.13       38.14      1.47 o
  -4   5   3        2.11        1.78      0.63 o
  -3   5   3       60.54       62.56      1.38 o
  -2   5   3     1080.08     1142.13     12.69 o
  -1   5   3      177.65      195.72      3.15 o
   0   5   3       35.76       50.71      0.97 o
   1   5   3     2046.45     2170.53     21.18 o
   2   5   3      110.64      113.47      1.91 o
   3   5   3      108.77      105.06      1.84 o
   4   5   3        1.79       -0.72      0.72 o
   5   5   3        7.51        4.58      1.02 o
   6   5   3      678.57      667.01      8.61 o
   7   5   3       39.90       39.95      2.00 o
   8   5   3      340.71      326.00      6.81 o
   9   5   3       10.52       16.46      2.19 o
  10   5   3        4.38        3.36      2.10 o
  11   5   3        0.28        0.53      2.13 o
  12   5   3       24.31       29.55      3.14 o
  13   5   3        2.00        3.55      3.72 o
 -14   6   3       24.54       17.74      4.45 o
 -13   6   3        0.96        0.27      2.95 o
 -12   6   3        2.10        0.42      2.74 o
 -11   6   3       53.98       55.58      3.68 o
 -10   6   3        7.04        6.50      2.27 o
  -9   6   3        1.49       -1.11      1.85 o
  -8   6   3       49.97       59.78      2.57 o
  -7   6   3       60.37       55.14      2.23 o
  -6   6   3       26.60       27.28      1.34 o
  -5   6   3       59.67       55.52      1.86 o
  -4   6   3       77.09       77.27      2.12 o
  -3   6   3     1059.10     1207.84     11.52 o
  -2   6   3      128.04      143.21      2.16 o
  -1   6   3       53.82       80.37      1.39 o
   0   6   3      136.81      159.21      2.21 o
   1   6   3      994.55     1057.99     12.52 o
   2   6   3      141.23      148.78      2.54 o
   3   6   3        1.75        5.71      0.77 o
   4   6   3       38.21       37.38      1.38 o
   5   6   3      103.16      108.91      2.61 o
   6   6   3       83.86       92.66      2.62 o
   7   6   3       42.90       45.22      2.11 o
   8   6   3       25.74       27.44      2.27 o
   9   6   3        0.31       -1.45      1.72 o
  10   6   3       12.25        9.25      2.28 o
  11   6   3        2.39        7.62      2.42 o
  12   6   3       22.85       28.56      3.73 o
  13   6   3        1.81        4.02      3.32 o
 -14   7   3       23.33       22.05      5.03 o
 -13   7   3       25.50       30.56      3.93 o
 -12   7   3       28.24       38.88      5.95 o
 -11   7   3        4.97        1.55      2.42 o
 -10   7   3        8.25        3.51      2.23 o
  -9   7   3       21.61       21.68      2.54 o
  -8   7   3        1.87        2.58      1.88 o
  -7   7   3      110.96      131.05      3.66 o
  -6   7   3       12.25        6.71      0.97 o
  -5   7   3      127.03      134.05      2.90 o
  -4   7   3      183.87      188.28      3.32 o
  -3   7   3      107.62      105.83      1.99 o
  -2   7   3      219.43      198.65      2.87 o
  -1   7   3      365.96      393.95      4.60 o
   0   7   3      218.02      240.94      2.92 o
   1   7   3       67.61       68.50      1.51 o
   2   7   3      120.32      145.74      2.38 o
   3   7   3        0.01       -0.12      0.82 o
   4   7   3        1.47       -0.86      0.86 o
   5   7   3      499.29      499.58      6.77 o
   6   7   3      285.24      249.16      4.45 o
   7   7   3        1.97       -1.45      1.45 o
   8   7   3        9.64        5.60      1.83 o
   9   7   3       32.04       23.29      2.42 o
  10   7   3       51.18       47.06      3.06 o
  11   7   3       54.70       51.38      3.94 o
  12   7   3        0.07       -2.78      2.78 o
  13   7   3        8.62       13.34      3.65 o
 -14   8   3       19.98       23.46      5.49 o
 -13   8   3       10.13       20.16      3.77 o
 -12   8   3       17.36       19.96      3.38 o
 -11   8   3       55.33       60.29      5.08 o
 -10   8   3        4.86        2.47      2.34 o
  -9   8   3       15.10       14.95      2.94 o
  -8   8   3      681.85      588.52     10.48 o
  -7   8   3      115.04       95.49      4.31 o
  -6   8   3      218.64      220.47      5.17 o
  -5   8   3        1.28       -0.05      1.06 o
  -4   8   3       11.51       12.32      1.18 o
  -3   8   3      240.08      227.50      3.32 o
  -2   8   3      867.45      966.13     10.29 o
  -1   8   3      141.43      120.08      2.07 o
   0   8   3      423.70      434.56      4.79 o
   1   8   3      342.91      419.39      4.95 o
   2   8   3      995.74     1073.77     14.65 o
   3   8   3      141.19      128.65      2.42 o
   4   8   3      300.35      302.36      4.28 o
   5   8   3      168.52      167.57      3.38 o
   6   8   3       49.85       56.55      3.58 o
   7   8   3        0.45       -1.11      1.55 o
   8   8   3       80.62       73.52      3.15 o
   9   8   3        0.01        0.29      1.94 o
  10   8   3        0.12        2.36      2.46 o
  11   8   3       10.02        9.93      3.00 o
  12   8   3       21.50       19.01      3.56 o
  13   8   3        2.76        9.59      4.14 o
 -13   9   3        2.36        1.44      3.14 o
 -12   9   3        9.22       12.64      3.20 o
 -11   9   3      131.39      127.65      5.30 o
 -10   9   3       21.78       21.32      2.94 o
  -9   9   3       89.30       90.56      4.10 o
  -8   9   3       22.86       23.62      2.62 o
  -7   9   3     1761.02     1693.41     21.61 o
  -6   9   3        4.41        9.50      1.64 o
  -5   9   3      572.22      573.57      7.85 o
  -4   9   3      790.55      794.64      9.02 o
  -3   9   3      557.86      537.30      6.47 o
  -2   9   3      267.16      278.35      3.76 o
  -1   9   3        1.16        1.07      0.53 o
   0   9   3       11.66        8.46      1.13 o
   1   9   3      440.91      484.33      5.80 o
   2   9   3      618.72      616.89      6.55 o
   3   9   3       68.54       68.18      2.02 o
   4   9   3        0.30        0.05      0.99 o
   5   9   3       31.06       32.95      1.73 o
   6   9   3        2.86        5.23      1.64 o
   7   9   3       15.73       18.22      2.03 o
   8   9   3       50.41       51.72      3.68 o
   9   9   3        9.21        6.92      3.74 o
  10   9   3       21.51       14.09      2.90 o
  11   9   3       57.10       64.40      4.79 o
  12   9   3        0.67       -2.84      2.84 o
 -13  10   3        2.94        0.12      3.27 o
 -12  10   3        0.11        1.22      2.91 o
 -11  10   3        1.51        3.65      2.75 o
 -10  10   3        8.91        8.95      3.26 o
  -9  10   3       47.98       42.36      3.22 o
  -8  10   3       35.57       27.90      2.77 o
  -7  10   3       42.41       41.13      2.56 o
  -6  10   3      125.92      126.44      4.51 o
  -5  10   3      184.49      169.23      3.71 o
  -4  10   3      839.84      785.22     11.53 o
  -3  10   3       12.62       19.67      1.33 o
  -2  10   3      241.29      222.32      3.37 o
  -1  10   3      158.19      142.88      2.65 o
   0  10   3       62.34       56.70      1.98 o
   1  10   3      170.09      174.20      2.62 o
   2  10   3        2.38        4.37      0.83 o
   3  10   3       94.07      102.03      2.32 o
   4  10   3       30.90       32.32      1.72 o
   5  10   3      160.70      142.32      3.32 o
   6  10   3      290.26      267.55      7.72 o
   7  10   3        8.52        4.62      2.13 o
   8  10   3       78.84       78.32      4.10 o
   9  10   3       23.50       18.83      2.89 o
  10  10   3        5.23        3.69      2.74 o
  11  10   3        8.42        8.34      3.64 o
  12  10   3        0.21       -4.92      5.82 o
 -12  11   3        0.34        0.51      3.35 o
 -11  11   3       25.69       23.53      3.46 o
 -10  11   3        7.70        5.51      2.67 o
  -9  11   3        4.95        5.23      2.37 o
  -8  11   3      253.01      251.49      6.44 o
  -7  11   3       24.84       25.72      2.23 o
  -6  11   3      116.38      122.59      3.75 o
  -5  11   3       67.68       65.41      2.73 o
  -4  11   3      118.58      130.29      3.30 o
  -3  11   3     1485.85     1472.82     16.98 o
  -2  11   3       18.49       13.41      2.74 o
  -1  11   3        9.03       12.38      1.83 o
   0  11   3       81.64       76.95      2.01 o
   1  11   3      427.59      407.29      5.31 o
   2  11   3      227.27      200.92      3.28 o
   3  11   3       40.05       39.53      2.08 o
   4  11   3        8.29        5.81      1.44 o
   5  11   3       43.44       40.59      3.13 o
   6  11   3        6.52        2.09      1.92 o
   7  11   3       92.70       94.96      4.11 o
   8  11   3        5.16        7.26      2.82 o
   9  11   3       22.38       16.77      3.41 o
  10  11   3        8.84       -0.41      3.02 o
  11  11   3        0.77        4.04      4.70 o
 -12  12   3       12.66       25.27      3.81 o
 -11  12   3       75.95       95.68      5.08 o
 -10  12   3        8.24       16.38      2.97 o
  -9  12   3       50.24       45.77      3.55 o
  -8  12   3        2.99        3.15      1.95 o
  -7  12   3       38.60       49.39      2.78 o
  -6  12   3       37.58       29.87      2.51 o
  -5  12   3        3.83       -1.91      2.43 o
  -4  12   3       21.22       12.38      1.85 o
  -3  12   3       97.77       96.52      3.28 o
  -2  12   3      440.77      442.20      8.16 o
  -1  12   3       45.17       48.42      2.11 o
   0  12   3      363.11      337.08      5.93 o
   1  12   3       61.38       64.27      2.09 o
   2  12   3       21.29       14.62      1.42 o
   3  12   3      473.05      489.84      9.80 o
   4  12   3      508.83      477.67      9.96 o
   5  12   3        0.00        1.34      1.87 o
   6  12   3        3.31       -1.67      2.21 o
   7  12   3       38.36       34.39      3.46 o
   8  12   3        2.33       -1.98      2.69 o
   9  12   3        3.81       -1.02      2.95 o
  10  12   3       12.39        8.78      3.52 o
  11  12   3        0.01       -2.23      3.25 o
 -12  13   3        0.00        4.35      4.26 o
 -11  13   3        0.27        0.50      2.99 o
 -10  13   3       16.58       18.61      4.02 o
  -9  13   3       13.07       15.97      3.12 o
  -8  13   3       75.10       87.21      5.12 o
  -7  13   3       12.32       10.54      2.04 o
  -6  13   3       34.05       33.96      2.37 o
  -5  13   3        2.98        2.82      1.52 o
  -4  13   3       38.97       40.51      2.33 o
  -3  13   3      171.21      172.62      4.19 o
  -2  13   3       95.68       97.48      5.02 o
  -1  13   3      622.52      563.31      9.50 o
   0  13   3        3.11       -0.26      1.80 o
   1  13   3      619.76      601.83      8.81 o
   2  13   3        1.38        3.31      1.84 o
   3  13   3      162.78      149.56      4.36 o
   4  13   3       22.15       19.94      3.22 o
   5  13   3      143.01      129.69      4.33 o
   6  13   3      103.45       90.19      5.00 o
   7  13   3        0.05       -0.05      2.59 o
   8  13   3        0.73       -2.60      2.60 o
   9  13   3        1.14       -2.45      2.96 o
  10  13   3        0.07        2.52      3.26 o
 -11  14   3        0.01        2.83      3.77 o
 -10  14   3       17.80       25.55      3.95 o
  -9  14   3        7.56        8.79      6.82 o
  -8  14   3       27.49       31.76      4.30 o
  -7  14   3       47.74       48.09      3.64 o
  -6  14   3       10.05       11.96      2.26 o
  -5  14   3       29.71       33.54      2.85 o
  -4  14   3        2.55        4.78      1.83 o
  -3  14   3       12.99        4.60      1.86 o
  -2  14   3      119.57      102.20      6.14 o
  -1  14   3       21.84       24.16      2.86 o
   0  14   3        1.66        0.69      1.42 o
   1  14   3        0.64       -1.25      1.61 o
   2  14   3       76.29       70.47      3.58 o
   3  14   3       92.04       76.41      3.36 o
   4  14   3        3.21        2.70      2.33 o
   5  14   3        3.79        5.26      2.13 o
   6  14   3        0.44       -1.32      2.40 o
   7  14   3       22.84       22.45      3.38 o
   8  14   3        1.26       -0.22      3.78 o
   9  14   3       43.43       44.70      4.32 o
  10  14   3       19.34       20.38      4.10 o
 -10  15   3        1.58        5.88      3.43 o
  -9  15   3       66.31       81.53      5.13 o
  -8  15   3        4.05        1.23      2.74 o
  -7  15   3       12.41       10.74      2.84 o
  -6  15   3        4.05        7.62      2.55 o
  -5  15   3        7.49        5.23      1.85 o
  -4  15   3       59.47       58.81      3.62 o
  -3  15   3       28.44       27.00      3.98 o
  -2  15   3        6.52       12.44      2.37 o
  -1  15   3        2.17        2.66      2.12 o
   0  15   3        8.56        2.43      1.45 o
   1  15   3        1.20        0.30      1.62 o
   2  15   3        1.08       -1.21      1.74 o
   3  15   3        1.22       -1.29      1.84 o
   4  15   3        2.94        0.68      2.34 o
   5  15   3       22.76       24.53      2.71 o
   6  15   3        0.14       -0.48      2.58 o
   7  15   3        6.92       12.91      3.20 o
   8  15   3       11.23       10.48      3.28 o
   9  15   3       47.87       61.36      7.05 o
 -10  16   3        1.95       10.99      3.75 o
  -9  16   3        3.22        4.38      3.74 o
  -8  16   3        0.39       -2.49      2.76 o
  -7  16   3       12.70       15.46      3.20 o
  -6  16   3        0.43       -0.45      2.49 o
  -5  16   3        5.26        4.82      1.92 o
  -4  16   3        0.05        1.41      2.30 o
  -3  16   3       21.13       15.14      2.70 o
  -2  16   3        0.54       -2.30      2.30 o
  -1  16   3       20.89       17.40      2.77 o
   0  16   3        6.62        6.90      1.84 o
   1  16   3        5.13        2.08      1.75 o
   2  16   3       16.71       11.30      2.10 o
   3  16   3        0.54       -1.85      1.85 o
   4  16   3        5.67        7.12      2.56 o
   5  16   3        7.17        2.90      2.21 o
   6  16   3        0.62        2.51      2.76 o
   7  16   3        0.35       -2.63      2.79 o
   8  16   3        2.71       -1.97      3.10 o
  -9  17   3       30.50       36.57      4.32 o
  -8  17   3        2.42        3.57      3.87 o
  -7  17   3       24.46       25.71      3.67 o
  -6  17   3       17.99       19.60      3.26 o
  -5  17   3       31.06       31.73      4.25 o
  -4  17   3        2.63        3.82      2.53 o
  -3  17   3        0.84       -2.35      2.35 o
  -2  17   3        1.99       -2.89      2.89 o
  -1  17   3       11.94       12.30      2.77 o
   0  17   3        4.05        4.09      2.46 o
   1  17   3        3.29        3.53      1.84 o
   2  17   3        3.76       -0.70      1.89 o
   3  17   3       16.41       19.41      2.46 o
   4  17   3        0.07       -0.58      2.48 o
   5  17   3        2.09       -1.12      2.31 o
   6  17   3       13.42       13.33      3.30 o
   7  17   3        0.11       -2.98      2.98 o
   8  17   3        4.42        1.81      3.29 o
  -8  18   3       25.95       41.36     12.88 o
  -7  18   3        1.18       -3.21      4.13 o
  -6  18   3       26.89       34.31      3.83 o
  -5  18   3       22.11       28.18      3.80 o
  -4  18   3       14.17       13.65      3.01 o
  -3  18   3        2.72        3.34      4.55 o
  -2  18   3        5.71       10.77      2.80 o
  -1  18   3       10.99       15.73      3.06 o
   0  18   3        3.64        4.37      2.61 o
   1  18   3        0.08        0.15      2.74 o
   2  18   3        0.86        0.69      2.06 o
   3  18   3        0.72       -1.92      2.48 o
   4  18   3       38.76       48.12      3.94 o
   5  18   3       32.32       34.98      3.30 o
   6  18   3        6.23       12.44      3.37 o
   7  18   3        0.01       -3.11      3.56 o
  -6  19   3        4.82        4.56      5.12 o
  -5  19   3       11.60        8.60      7.78 o
  -4  19   3       27.43       42.30      8.01 o
  -3  19   3       44.45       54.53      4.11 o
  -2  19   3        8.12        9.26      3.09 o
  -1  19   3        6.67       11.44      3.09 o
   0  19   3       15.28       11.11      3.11 o
   1  19   3        1.26       -1.48      2.63 o
   2  19   3        7.48        6.48      2.32 o
   3  19   3       40.89       54.24      3.97 o
   4  19   3        4.65        6.69      3.17 o
   5  19   3        4.12       -0.76      2.71 o
  -5  20   3       21.78       22.07      5.19 o
  -4  20   3       11.31        9.67     10.06 o
  -3  20   3       11.39       15.89      4.55 o
  -2  20   3        0.49        1.07      6.63 o
  -1  20   3        5.64        0.62      3.04 o
   0  20   3        1.64       -2.77      2.77 o
   1  20   3        8.79        6.65      3.09 o
   2  20   3        0.00        2.64      3.01 o
   3  20   3       28.18       32.88      7.25 o
   4  20   3       19.37       24.07      3.75 o
  -1  21   3       14.81       14.20      5.48 o
   0  21   3        7.60        6.22      3.29 o
 -15   0   4       34.64       19.04      7.94 o
 -14   0   4        5.42        6.05      6.36 o
 -13   0   4       14.89       18.00      4.83 o
 -12   0   4       24.53       21.50      3.90 o
 -11   0   4        3.09       -2.37      2.69 o
 -10   0   4     1038.62     1020.14     18.48 o
  -9   0   4      701.04      647.82     12.59 o
  -8   0   4      261.82      222.55      5.78 o
  -7   0   4       10.32       14.18      1.74 o
  -6   0   4      500.91      577.29     10.35 o
  -5   0   4      192.62      210.84      4.03 o
  -4   0   4      552.60      523.91      6.95 o
  -3   0   4      261.34      267.07      3.52 o
  -2   0   4     4163.35     4381.03     49.39 o
  -1   0   4     2805.96     2729.62     31.05 o
   0   0   4    47215.06    43845.64    554.11 o
   1   0   4    23832.55    23407.32    295.30 o
   2   0   4    11150.48    11418.91    165.33 o
   3   0   4     2729.22     2924.76     52.72 o
   4   0   4      204.44      255.29      6.59 o
   5   0   4       68.78      101.16      4.34 o
   6   0   4      190.04      183.79      6.19 o
   7   0   4        0.17        0.25      2.14 o
   8   0   4       93.04       83.32      5.01 o
   9   0   4      180.29      195.14      8.35 o
  10   0   4      109.89      117.89     13.22 o
  11   0   4       42.61       32.72      5.60 o
  12   0   4        7.74        7.97      4.13 o
  13   0   4        2.29        6.72      4.70 o
 -15   1   4       20.40       24.55      5.77 o
 -14   1   4       40.73       58.23      6.32 o
 -13   1   4       43.01       43.44      5.33 o
 -12   1   4        2.29       -2.10      2.53 o
 -11   1   4       27.31       24.12      2.35 o
 -10   1   4      180.34      181.33      4.29 o
  -9   1   4      626.20      583.41      8.27 o
  -8   1   4        5.66        2.35      1.15 o
  -7   1   4       73.83       87.54      3.30 o
  -6   1   4      105.35      119.41      2.53 o
  -5   1   4        7.47        6.62      0.68 o
  -4   1   4       53.27       54.55      1.10 o
  -3   1   4      304.34      321.32      3.17 o
  -2   1   4      582.47      583.47      4.70 o
  -1   1   4     3759.47     3816.65     35.13 o
   0   1   4    20982.98    20766.67    197.65 o
   1   1   4    16555.13    17057.75    142.90 o
   2   1   4     1861.10     2026.52     20.08 o
   3   1   4      626.74      649.15      8.46 o
   4   1   4      368.38      337.76      5.70 o
   5   1   4      493.89      493.89      7.97 o
   6   1   4       22.43       23.56      1.84 o
   7   1   4       26.59       27.58      2.14 o
   8   1   4       10.65       12.08      3.07 o
   9   1   4       31.58       36.45      2.83 o
  10   1   4       28.80       32.44      3.50 o
  11   1   4       43.16       47.26      3.89 o
  12   1   4       18.78       20.82      3.03 o
  13   1   4       26.79       25.88      6.39 o
 -15   2   4        3.12       -4.11      4.85 o
 -14   2   4        7.97        7.58      3.56 o
 -13   2   4        0.66       -2.91      3.00 o
 -12   2   4        0.09       -2.50      2.50 o
 -11   2   4      114.37       99.75      3.75 o
 -10   2   4       51.29       42.94      2.61 o
  -9   2   4       33.88       42.71      2.30 o
  -8   2   4      166.95      167.59      3.54 o
  -7   2   4      219.52      226.07      3.90 o
  -6   2   4      179.70      168.54      3.07 o
  -5   2   4      421.79      509.45      4.98 o
  -4   2   4      619.65      647.48      5.91 o
  -3   2   4     1081.44     1182.27      9.99 o
  -2   2   4      862.33      881.77      7.19 o
  -1   2   4       14.47       14.47      0.46 o
   0   2   4      380.86      368.66      3.91 o
   1   2   4        3.91        5.15      0.84 o
   2   2   4       36.20       32.90      1.09 o
   3   2   4       43.47       51.25      1.85 o
   4   2   4      608.39      663.05      9.77 o
   5   2   4      537.69      535.82      8.48 o
   6   2   4       91.34      105.08      4.19 o
   7   2   4        8.05       11.81      1.77 o
   8   2   4      106.15      111.49      3.89 o
   9   2   4       16.64       16.26      2.45 o
  10   2   4      134.90      133.77      4.88 o
  11   2   4       14.78       17.41      2.63 o
  12   2   4       23.61       27.13      3.14 o
  13   2   4       39.42       46.40      3.95 o
 -15   3   4        5.85        8.35      5.04 o
 -14   3   4        6.70        7.55      3.62 o
 -13   3   4        2.35        3.61      3.29 o
 -12   3   4        2.65        2.79      2.83 o
 -11   3   4       16.99       13.09      2.57 o
 -10   3   4        9.09        2.29      1.72 o
  -9   3   4      527.09      473.70      7.20 o
  -8   3   4      337.73      314.81      5.15 o
  -7   3   4       29.69       29.05      1.70 o
  -6   3   4      633.31      649.60      8.10 o
  -5   3   4      865.83      914.98      9.16 o
  -4   3   4      323.72      354.30      4.02 o
  -3   3   4      660.53      798.45      6.63 o
  -2   3   4     2392.11     2404.79     19.67 o
  -1   3   4     1698.97     1729.99     15.23 o
   0   3   4      764.41      888.75      9.16 o
   1   3   4       74.84       70.43      1.61 o
   2   3   4       23.99       24.06      1.04 o
   3   3   4        0.39       -0.13      0.76 o
   4   3   4      370.62      407.25      6.65 o
   5   3   4       26.96       29.11      1.79 o
   6   3   4       48.03       44.09      2.31 o
   7   3   4        6.20        3.23      1.56 o
   8   3   4      264.39      272.19      6.22 o
   9   3   4        0.00       -1.87      1.87 o
  10   3   4        2.30        1.20      2.10 o
  11   3   4        2.64        5.28      2.35 o
  12   3   4       14.44       26.03      3.89 o
  13   3   4        1.30       -1.83      2.88 o
 -14   4   4        1.18        3.68      3.48 o
 -13   4   4       22.48       26.77      3.91 o
 -12   4   4        0.19       -1.40      2.28 o
 -11   4   4       11.79        3.93      2.35 o
 -10   4   4       12.26        9.66      2.27 o
  -9   4   4      131.58      112.47      5.10 o
  -8   4   4       70.19       68.32      2.47 o
  -7   4   4       34.10       29.35      1.51 o
  -6   4   4        1.06        1.32      0.82 o
  -5   4   4     1064.03     1167.62     11.43 o
  -4   4   4       69.56       80.68      2.19 o
  -3   4   4      975.05      980.65      9.47 o
  -2   4   4     3161.17     3392.92     35.87 o
  -1   4   4      723.31      834.54     11.86 o
   0   4   4     1239.73     1298.83     12.15 o
   1   4   4     1852.04     2008.25     21.32 o
   2   4   4      239.47      218.97      3.18 o
   3   4   4     1304.00     1350.16     14.92 o
   4   4   4      434.75      438.59      7.06 o
   5   4   4       25.40       30.90      2.64 o
   6   4   4        0.08        0.35      1.21 o
   7   4   4       45.58       42.79      2.55 o
   8   4   4       64.06       56.62      2.75 o
   9   4   4       47.89       39.50      2.66 o
  10   4   4       21.05       14.13      2.46 o
  11   4   4        0.24        0.37      2.21 o
  12   4   4       27.51       21.96      3.10 o
  13   4   4        2.99        4.46      3.39 o
 -14   5   4       25.40       26.12      4.35 o
 -13   5   4       18.38       16.91      3.72 o
 -12   5   4       12.63       17.38      3.05 o
 -11   5   4       47.20       46.77      3.46 o
 -10   5   4       53.26       53.47      3.29 o
  -9   5   4       37.46       37.46      2.91 o
  -8   5   4      110.65      105.37      3.72 o
  -7   5   4        1.10        0.72      1.05 o
  -6   5   4       93.56       86.13      2.21 o
  -5   5   4      781.14      784.15      9.56 o
  -4   5   4      533.28      560.59      6.42 o
  -3   5   4        1.73        7.53      0.72 o
  -2   5   4      846.00      832.37     10.79 o
  -1   5   4      101.73      101.18      2.07 o
   0   5   4     1739.39     1923.34     17.79 o
   1   5   4       59.29       70.48      1.39 o
   2   5   4      450.77      427.72      5.45 o
   3   5   4        0.21        0.18      0.63 o
   4   5   4       61.16       57.06      1.79 o
   5   5   4      110.25       88.23      2.34 o
   6   5   4       15.73       19.02      1.54 o
   7   5   4       15.36       17.60      1.72 o
   8   5   4      278.85      270.19      5.70 o
   9   5   4       91.08      108.36      3.87 o
  10   5   4       28.52       27.05      2.69 o
  11   5   4        0.81       -0.73      2.31 o
  12   5   4       30.67       31.80      3.42 o
  13   5   4        0.00       -3.19      3.19 o
 -14   6   4       22.79       26.94      4.69 o
 -13   6   4        1.06        3.82      3.07 o
 -12   6   4       34.35       36.23      4.38 o
 -11   6   4       86.21       73.58      4.05 o
 -10   6   4       12.39       10.35      2.48 o
  -9   6   4        0.58       -1.85      1.85 o
  -8   6   4        3.95        1.66      1.75 o
  -7   6   4      144.66      148.14      3.16 o
  -6   6   4        1.32        2.92      0.72 o
  -5   6   4      454.10      487.95      6.62 o
  -4   6   4      491.48      570.72      6.58 o
  -3   6   4      843.06      881.88      9.40 o
  -2   6   4        0.41        1.63      1.01 o
  -1   6   4     1430.22     1578.86     15.78 o
   0   6   4        1.57        2.06      0.59 o
   1   6   4     2106.41     2149.69     22.93 o
   2   6   4        9.62       17.56      1.04 o
   3   6   4      387.90      414.14      5.11 o
   4   6   4      742.69      751.77      8.44 o
   5   6   4      479.55      502.95      6.82 o
   6   6   4      315.42      303.52      4.97 o
   7   6   4      147.28      145.00      3.55 o
   8   6   4        0.11       -1.16      1.77 o
   9   6   4        3.08        0.57      1.81 o
  10   6   4        6.98        4.10      2.19 o
  11   6   4       87.99      102.00      4.78 o
  12   6   4        0.14        0.23      2.95 o
  13   6   4       15.64       26.94      4.06 o
 -14   7   4       21.70       26.30      4.70 o
 -13   7   4       24.36       22.15      3.56 o
 -12   7   4       33.57       38.46      3.75 o
 -11   7   4       47.98       47.10      3.54 o
 -10   7   4       83.27       77.20      3.84 o
  -9   7   4       22.07       23.00      2.58 o
  -8   7   4      337.33      303.81      8.76 o
  -7   7   4      254.93      225.11      4.71 o
  -6   7   4       12.40        9.03      1.79 o
  -5   7   4       79.44       79.38      2.27 o
  -4   7   4       12.55       19.05      1.02 o
  -3   7   4       49.44       49.79      1.46 o
  -2   7   4      693.99      735.07     10.05 o
  -1   7   4     3041.57     3357.08     32.49 o
   0   7   4       39.54       34.15      1.39 o
   1   7   4      207.04      196.83      3.06 o
   2   7   4      227.33      229.32      3.23 o
   3   7   4       13.02       10.29      0.96 o
   4   7   4      762.23      757.38      8.58 o
   5   7   4        3.59        5.04      1.41 o
   6   7   4      121.63      116.12      3.06 o
   7   7   4        1.22       -1.63      1.63 o
   8   7   4        4.26        3.41      1.86 o
   9   7   4       22.84       25.19      2.49 o
  10   7   4        0.04       -1.61      2.07 o
  11   7   4        3.55        2.40      2.84 o
  12   7   4        5.88        9.54      3.31 o
 -14   8   4        0.32        4.43      4.08 o
 -13   8   4        0.91        4.09      3.21 o
 -12   8   4       12.82       17.43      3.29 o
 -11   8   4        4.32        6.77      3.39 o
 -10   8   4       97.21      105.63      4.88 o
  -9   8   4       10.16        7.87      2.28 o
  -8   8   4      146.81      146.76      4.74 o
  -7   8   4       20.57       23.14      2.15 o
  -6   8   4      447.20      444.02      7.20 o
  -5   8   4       77.48       76.23      2.37 o
  -4   8   4      180.51      197.86      3.13 o
  -3   8   4        2.67        4.10      0.74 o
  -2   8   4      213.88      222.87      3.03 o
  -1   8   4       50.04       51.92      1.32 o
   0   8   4       59.18       50.77      1.20 o
   1   8   4       95.92       90.88      1.61 o
   2   8   4      136.81      147.11      2.50 o
   3   8   4       81.88       77.17      2.16 o
   4   8   4        6.67        2.99      1.04 o
   5   8   4      217.80      192.89      3.72 o
   6   8   4      115.20      100.88      3.26 o
   7   8   4        6.95        5.70      1.89 o
   8   8   4       20.95       19.07      2.28 o
   9   8   4        1.33       -1.95      1.95 o
  10   8   4        0.54       -2.25      2.31 o
  11   8   4        2.32       -1.45      2.66 o
  12   8   4        3.84        3.22      3.19 o
 -13   9   4        0.88        1.40      3.25 o
 -12   9   4        7.23       16.19      3.34 o
 -11   9   4       16.70       17.63      3.07 o
 -10   9   4       58.13       63.45      3.79 o
  -9   9   4       69.07       85.58      4.80 o
  -8   9   4       30.43       30.88      2.42 o
  -7   9   4       29.62       28.99      2.39 o
  -6   9   4      341.94      333.32      8.14 o
  -5   9   4       58.08       53.37      2.17 o
  -4   9   4      206.01      181.19      3.09 o
  -3   9   4      213.53      226.48      3.46 o
  -2   9   4      101.23       98.70      1.93 o
  -1   9   4        0.45       -1.02      1.10 o
   0   9   4       64.34       60.60      1.42 o
   1   9   4        6.58        4.09      0.81 o
   2   9   4       90.92       94.78      2.18 o
   3   9   4       99.90      101.03      2.49 o
   4   9   4       35.33       31.21      1.51 o
   5   9   4       10.80        7.95      1.28 o
   6   9   4       49.42       48.52      2.50 o
   7   9   4       51.01       49.29      2.68 o
   8   9   4        0.01        2.30      1.89 o
   9   9   4        2.66       -0.84      2.37 o
  10   9   4        2.04       -2.03      2.85 o
  11   9   4        0.32        1.78      3.35 o
  12   9   4        6.19        3.74      3.86 o
 -13  10   4        9.47        8.45      3.61 o
 -12  10   4        0.00       -0.18      2.78 o
 -11  10   4        2.58        1.44      2.69 o
 -10  10   4        5.35        5.85      2.56 o
  -9  10   4       50.72       51.94      3.40 o
  -8  10   4      274.28      255.56      5.60 o
  -7  10   4        0.07        2.86      1.90 o
  -6  10   4      550.15      508.01      8.26 o
  -5  10   4      119.66      110.15      3.02 o
  -4  10   4      231.31      262.84      4.03 o
  -3  10   4      450.19      480.73      6.09 o
  -2  10   4      572.03      586.06      6.83 o
  -1  10   4      554.89      563.88      6.60 o
   0  10   4       69.92       67.14      2.01 o
   1  10   4       86.87       89.95      2.10 o
   2  10   4       20.72       22.56      1.86 o
   3  10   4        3.04        2.55      1.02 o
   4  10   4       15.31       13.35      1.28 o
   5  10   4       94.45       97.83      3.49 o
   6  10   4      169.80      175.25      4.35 o
   7  10   4        0.62       -0.15      1.86 o
   8  10   4       58.06       67.95      3.72 o
   9  10   4       22.82       18.60      3.53 o
  10  10   4       26.06       32.29      4.42 o
  11  10   4        1.82        2.39      3.30 o
  12  10   4       19.52       23.00      5.51 o
 -13  11   4        9.35       13.83      3.74 o
 -12  11   4        0.78        0.16      3.73 o
 -11  11   4       19.40       16.55      3.25 o
 -10  11   4        0.46        0.03      2.90 o
  -9  11   4       15.77       19.97      3.20 o
  -8  11   4       41.22       37.82      5.13 o
  -7  11   4        7.88        6.13      1.93 o
  -6  11   4       51.08       51.49      3.10 o
  -5  11   4       55.48       61.96      3.06 o
  -4  11   4      359.88      361.72      5.78 o
  -3  11   4      439.77      409.79      5.95 o
  -2  11   4      195.63      202.71      3.70 o
  -1  11   4      472.50      426.57      5.99 o
   0  11   4      310.32      294.77      4.10 o
   1  11   4       58.42       47.52      1.73 o
   2  11   4      223.03      215.68      3.42 o
   3  11   4       24.36       23.93      1.64 o
   4  11   4      171.92      168.42      4.23 o
   5  11   4       44.12       43.28      2.42 o
   6  11   4       86.83       73.76      4.04 o
   7  11   4       39.15       34.48      3.69 o
   8  11   4        0.24       -2.61      2.61 o
   9  11   4       82.32       83.53      5.06 o
  10  11   4        0.02        2.54      3.26 o
  11  11   4        2.70        1.91      3.40 o
 -12  12   4        2.13        6.17      3.26 o
 -11  12   4        0.90        1.43      3.05 o
 -10  12   4       49.65       54.30      3.95 o
  -9  12   4        3.68        3.71      2.49 o
  -8  12   4        6.81        5.91      2.17 o
  -7  12   4       60.56       55.24      2.86 o
  -6  12   4       31.10       37.42      2.33 o
  -5  12   4        4.20       -0.20      1.77 o
  -4  12   4       94.35       75.84      3.16 o
  -3  12   4       53.40       46.83      3.83 o
  -2  12   4      307.00      282.44      5.99 o
  -1  12   4      174.86      150.90      4.96 o
   0  12   4      370.38      333.15      6.95 o
   1  12   4       97.17       91.47      3.24 o
   2  12   4      414.81      406.72      6.09 o
   3  12   4        8.80        8.05      1.68 o
   4  12   4        0.00       -0.31      1.63 o
   5  12   4      439.11      399.34      7.89 o
   6  12   4       90.82       79.19      6.18 o
   7  12   4        2.23        1.83      2.64 o
   8  12   4       56.38       58.29      4.94 o
   9  12   4        0.12       -0.30      2.93 o
  10  12   4        0.45       -2.91      3.14 o
  11  12   4        0.00       -3.44      3.44 o
 -12  13   4        3.40        5.80      3.82 o
 -11  13   4        0.01       -1.81      2.90 o
 -10  13   4        6.03        7.19      2.91 o
  -9  13   4        0.87       -0.09      2.39 o
  -8  13   4       12.69       14.08      2.68 o
  -7  13   4        0.21       -1.60      1.60 o
  -6  13   4        4.75        5.18      1.74 o
  -5  13   4        4.38        1.52      1.52 o
  -4  13   4        1.46        0.37      1.53 o
  -3  13   4       63.13       56.28      2.90 o
  -2  13   4      390.66      379.55      6.63 o
  -1  13   4       60.36       53.51      2.58 o
   0  13   4       19.21       15.08      1.79 o
   1  13   4        0.16        1.28      1.28 o
   2  13   4      211.70      207.79      4.76 o
   3  13   4        0.66        5.13      1.95 o
   4  13   4       65.36       55.86      3.08 o
   5  13   4        0.42        0.57      2.01 o
   6  13   4       92.79       88.96      5.39 o
   7  13   4       13.33       12.22      2.97 o
   8  13   4        2.83        2.72      2.94 o
   9  13   4        5.11       -0.17      3.03 o
  10  13   4        9.50        7.54      3.63 o
 -11  14   4        7.36       16.21      3.92 o
 -10  14   4       18.46       25.94      3.98 o
  -9  14   4       17.12       16.70      3.32 o
  -8  14   4        3.58        2.12      2.34 o
  -7  14   4       39.32       41.00      3.05 o
  -6  14   4       42.97       43.51      3.09 o
  -5  14   4       38.25       35.11      2.54 o
  -4  14   4        5.03        2.31      1.81 o
  -3  14   4        5.23        6.36      1.64 o
  -2  14   4        3.35        6.29      1.70 o
  -1  14   4       43.26       35.92      2.47 o
   0  14   4       27.00       26.24      2.63 o
   1  14   4      100.34       86.29      3.15 o
   2  14   4       19.09       18.75      2.16 o
   3  14   4       88.84       91.47      5.32 o
   4  14   4        0.60       -1.90      1.90 o
   5  14   4       52.85       48.09      3.14 o
   6  14   4       24.52       23.99      3.28 o
   7  14   4       28.44       23.98      3.46 o
   8  14   4        6.34        2.90      3.71 o
   9  14   4        1.70        7.89      3.41 o
  10  14   4        3.50        8.44      3.73 o
 -10  15   4        6.36        3.33      4.52 o
  -9  15   4       36.91       41.60      4.47 o
  -8  15   4        1.51       -2.11      2.62 o
  -7  15   4       26.72       33.80      3.33 o
  -6  15   4       17.28       21.78      2.83 o
  -5  15   4        6.45        7.58      2.23 o
  -4  15   4       23.03       20.48      2.61 o
  -3  15   4        0.32       -0.56      2.04 o
  -2  15   4       50.63       58.31      3.55 o
  -1  15   4       26.28       18.40      3.73 o
   0  15   4       43.59       39.41      3.05 o
   1  15   4       23.44       21.29      1.95 o
   2  15   4        0.60       -0.38      2.03 o
   3  15   4        9.58        6.56      2.12 o
   4  15   4        2.76        0.78      2.32 o
   5  15   4       41.26       33.88      3.03 o
   6  15   4       15.37       16.39      3.18 o
   7  15   4        3.47        5.63      2.94 o
   8  15   4        6.61        1.59      3.21 o
   9  15   4        1.23        5.31      3.40 o
 -10  16   4       39.70       38.49      4.48 o
  -9  16   4        6.80        7.42      3.68 o
  -8  16   4       37.48       43.36      4.05 o
  -7  16   4       22.93       30.10      3.46 o
  -6  16   4        5.15        2.83      3.81 o
  -5  16   4       11.06       11.19      3.95 o
  -4  16   4        4.72        5.46      2.44 o
  -3  16   4       60.12       55.86      4.10 o
  -2  16   4        1.78        0.51      2.21 o
  -1  16   4       16.76       25.64      3.45 o
   0  16   4        0.04       -1.51      2.48 o
   1  16   4        1.92        2.01      1.60 o
   2  16   4        4.80        2.17      2.59 o
   3  16   4        1.47       -1.28      1.90 o
   4  16   4        2.85        2.39      2.41 o
   5  16   4       10.62        9.53      2.43 o
   6  16   4       35.56       44.24      5.40 o
   7  16   4        4.69        1.39      3.00 o
   8  16   4        1.15        0.70      3.16 o
  -9  17   4        6.93       11.51      5.25 o
  -8  17   4       11.27       18.92      6.88 o
  -7  17   4        1.14       -4.22      4.22 o
  -6  17   4        9.85       14.99      4.65 o
  -5  17   4        4.36        5.67      3.96 o
  -4  17   4       17.01       24.22      6.17 o
  -3  17   4        1.84       -2.16      3.05 o
  -2  17   4        5.91        2.84      2.55 o
  -1  17   4       25.70       27.74      3.20 o
   0  17   4       56.29       59.96      4.04 o
   1  17   4        3.42        0.75      3.10 o
   2  17   4        0.36        2.91      1.87 o
   3  17   4        7.02       11.28      2.35 o
   4  17   4        3.68        4.87      4.02 o
   5  17   4       28.79       39.53      3.36 o
   6  17   4        3.09        1.28      2.98 o
   7  17   4        0.62        3.52      3.25 o
  -8  18   4       12.76        9.11      6.00 o
  -7  18   4        8.62       11.74      4.95 o
  -6  18   4       12.48       23.14      7.69 o
  -5  18   4        0.41       -3.37      3.67 o
  -4  18   4        1.24        1.33      4.40 o
  -3  18   4        2.03       -3.43      3.43 o
  -2  18   4       22.16       29.46      3.31 o
  -1  18   4       11.06       11.71      2.96 o
   0  18   4       17.56       14.19      3.00 o
   1  18   4       14.37       10.39      2.98 o
   2  18   4       38.73       52.31      2.98 o
   3  18   4        2.13        4.65      2.37 o
   4  18   4        3.62        2.87      2.84 o
   5  18   4        9.00       10.11      4.42 o
   6  18   4        0.15        3.44      3.11 o
  -6  19   4        4.40        3.67      4.39 o
  -5  19   4        1.48       -0.32      3.97 o
  -4  19   4        0.27       -1.83      3.87 o
  -3  19   4        4.44       13.19      6.54 o
  -2  19   4       11.53       10.91      4.56 o
  -1  19   4       20.40       24.02      3.40 o
   0  19   4        0.01        3.21      2.81 o
   1  19   4       14.95       19.61      3.26 o
   2  19   4        0.39        1.78      3.07 o
   3  19   4        2.94        4.41      4.13 o
   4  19   4        7.66       12.83      3.25 o
   5  19   4       16.36       18.09      3.34 o
  -4  20   4        4.88        3.05      4.42 o
  -3  20   4        4.20       10.45      4.48 o
  -2  20   4        0.00       -3.91      3.91 o
  -1  20   4        1.34       -3.74      3.74 o
   0  20   4        1.59       -1.60      2.97 o
   1  20   4        1.54        1.32      3.12 o
   2  20   4        2.02        1.94      3.91 o
   3  20   4        1.68        3.99      4.31 o
 -15   1   5        0.48       -4.27      4.27 o
 -14   1   5       24.43       27.17      5.23 o
 -13   1   5       40.60       40.83      5.48 o
 -12   1   5        1.99        0.16      2.17 o
 -11   1   5       19.99       11.77      3.14 o
 -10   1   5      105.74      109.02      3.80 o
  -9   1   5        1.54        0.10      1.48 o
  -8   1   5       39.60       31.15      1.76 o
  -7   1   5        2.78        3.90      1.73 o
  -6   1   5      184.89      174.71      3.28 o
  -5   1   5     1126.14     1176.18     10.25 o
  -4   1   5      331.62      335.35      3.47 o
  -3   1   5      788.28      817.29      6.81 o
  -2   1   5      517.98      537.89      4.46 o
  -1   1   5        0.06        1.32      0.56 o
   0   1   5      196.28      174.79      2.51 o
   1   1   5      754.37      821.84      7.69 o
   2   1   5       44.61       57.37      1.57 o
   3   1   5     1173.63     1218.09     14.92 o
   4   1   5      137.12      143.18      4.47 o
   5   1   5      470.83      497.45      8.18 o
   6   1   5       80.10       78.73      3.55 o
   7   1   5       16.29       17.12      2.04 o
   8   1   5        0.05        0.52      1.81 o
   9   1   5       15.57       19.33      2.55 o
  10   1   5        0.04       -1.79      2.26 o
  11   1   5        3.33        2.42      2.58 o
  12   1   5       11.29        8.81      2.86 o
  13   1   5        2.83        0.99      3.36 o
 -15   2   5        6.17        4.69      4.85 o
 -14   2   5        0.52       -1.39      4.06 o
 -13   2   5       53.24       55.63      4.54 o
 -12   2   5       15.69       15.58      3.16 o
 -11   2   5       31.79       28.81      2.50 o
 -10   2   5       72.21       61.78      2.93 o
  -9   2   5      118.83      106.46      3.26 o
  -8   2   5       15.13       14.32      1.47 o
  -7   2   5     1226.47     1189.27     13.87 o
  -6   2   5      525.67      534.92      6.41 o
  -5   2   5       48.61       46.57      1.21 o
  -4   2   5     1108.94     1288.76     11.02 o
  -3   2   5      491.19      522.14      5.54 o
  -2   2   5      105.82      121.20      1.40 o
  -1   2   5     5856.86     6034.39     51.13 o
   0   2   5     2278.23     2451.75     22.50 o
   1   2   5      108.18      110.15      2.28 o
   2   2   5      991.80     1008.22     10.54 o
   3   2   5       30.16       26.21      1.77 o
   4   2   5       75.96       91.48      2.72 o
   5   2   5      491.17      510.88      8.35 o
   6   2   5        1.00        1.07      1.43 o
   7   2   5       73.09       74.09      3.18 o
   8   2   5        5.94        5.64      2.02 o
   9   2   5       12.62        8.66      2.41 o
  10   2   5        1.56       -0.49      2.34 o
  11   2   5       16.58       17.85      2.79 o
  12   2   5        3.21        4.99      2.76 o
  13   2   5        0.38       -2.17      2.85 o
 -15   3   5        1.09       -4.40      4.40 o
 -14   3   5       18.32       13.38      3.74 o
 -13   3   5       48.58       52.40      4.61 o
 -12   3   5       13.19       11.31      3.08 o
 -11   3   5       24.56       33.89      3.02 o
 -10   3   5      549.72      539.41      8.85 o
  -9   3   5       23.08       18.31      2.12 o
  -8   3   5       18.42       15.00      1.52 o
  -7   3   5      421.33      453.39      6.33 o
  -6   3   5      470.82      432.54      5.43 o
  -5   3   5      272.95      270.23      3.81 o
  -4   3   5      148.77      158.85      2.33 o
  -3   3   5      173.38      181.72      2.15 o
  -2   3   5      465.89      489.13      4.52 o
  -1   3   5      840.84      885.82      8.52 o
   0   3   5      882.22      914.37     16.68 o
   1   3   5      470.93      460.74      6.20 o
   2   3   5       91.92       85.80      2.34 o
   3   3   5       82.73       92.64      2.88 o
   4   3   5       74.19       69.21      2.46 o
   5   3   5       81.08       84.05      2.92 o
   6   3   5       21.27       14.00      1.81 o
   7   3   5      158.33      143.49      4.28 o
   8   3   5       71.92       71.20      3.82 o
   9   3   5       64.36       66.83      3.53 o
  10   3   5       82.58       85.38      3.80 o
  11   3   5        8.94        8.88      3.18 o
  12   3   5        1.81        3.59      2.84 o
  13   3   5       13.05       14.89      3.35 o
 -14   4   5        7.06        9.77      3.81 o
 -13   4   5       14.96       14.71      3.60 o
 -12   4   5        0.22        2.79      2.75 o
 -11   4   5        0.92        1.93      2.29 o
 -10   4   5        2.16        0.48      1.93 o
  -9   4   5       20.85       17.14      1.92 o
  -8   4   5        0.04       -0.44      1.41 o
  -7   4   5      368.95      384.03      5.20 o
  -6   4   5      882.59      903.99      9.95 o
  -5   4   5      455.08      447.58      5.57 o
  -4   4   5      343.22      382.53      4.08 o
  -3   4   5     1581.11     1785.50     15.61 o
  -2   4   5      185.98      249.80      2.71 o
  -1   4   5      522.60      553.24      6.04 o
   0   4   5        6.13        6.36      0.48 o
   1   4   5     1108.51     1143.75     12.66 o
   2   4   5        1.99        2.11      0.75 o
   3   4   5       19.51       18.82      1.16 o
   4   4   5       43.96       35.85      1.85 o
   5   4   5        1.41        3.34      1.36 o
   6   4   5       31.69       27.43      2.06 o
   7   4   5       32.51       29.78      2.43 o
   8   4   5      135.14      130.32      4.62 o
   9   4   5       14.18       14.71      2.25 o
  10   4   5       27.16       26.15      2.71 o
  11   4   5        0.77        0.45      2.35 o
  12   4   5       52.13       57.72      4.68 o
  13   4   5       10.49        8.97      3.10 o
 -14   5   5       15.46       21.17      4.36 o
 -13   5   5       29.01       21.61      3.83 o
 -12   5   5        1.27        2.51      2.62 o
 -11   5   5        1.74       -1.84      2.23 o
 -10   5   5       34.91       45.01      3.14 o
  -9   5   5      129.65      119.68      4.32 o
  -8   5   5       30.67       33.03      2.01 o
  -7   5   5        0.00       -0.56      0.88 o
  -6   5   5      341.48      346.73      5.16 o
  -5   5   5      104.80       94.02      2.09 o
  -4   5   5      108.47      124.62      2.03 o
  -3   5   5     2163.29     2559.62     25.17 o
  -2   5   5        0.00        0.65      0.93 o
  -1   5   5     1446.49     1515.74     16.46 o
   0   5   5      535.48      583.17      5.98 o
   1   5   5       12.10        9.74      0.67 o
   2   5   5      340.80      321.79      4.88 o
   3   5   5        0.41       -0.71      0.71 o
   4   5   5        3.01        0.97      1.00 o
   5   5   5       22.52       15.84      1.47 o
   6   5   5       35.78       26.71      1.77 o
   7   5   5      182.75      178.45      4.35 o
   8   5   5      277.24      247.86      5.47 o
   9   5   5       11.70       13.24      2.22 o
  10   5   5        0.43        3.97      2.22 o
  11   5   5       32.43       39.01      3.30 o
  12   5   5        2.65        2.04      2.78 o
  13   5   5        3.05        0.77      3.76 o
 -14   6   5        0.09        3.22      4.59 o
 -13   6   5        3.37        4.44      3.94 o
 -12   6   5       75.20       84.09      4.56 o
 -11   6   5       11.78       14.31      2.78 o
 -10   6   5       61.36       57.77      7.18 o
  -9   6   5       79.12       66.94      3.39 o
  -8   6   5       28.37       25.52      2.37 o
  -7   6   5        2.53       -0.22      1.26 o
  -6   6   5        1.81       -0.85      1.20 o
  -5   6   5        0.19       -0.77      0.77 o
  -4   6   5      261.28      267.49      4.50 o
  -3   6   5      855.15      861.11     10.23 o
  -2   6   5      469.36      464.62      7.01 o
  -1   6   5      557.82      582.19      7.01 o
   0   6   5      390.31      414.47      4.51 o
   1   6   5     2124.56     2284.82     22.62 o
   2   6   5        7.08       11.23      0.98 o
   3   6   5       61.17       62.84      1.70 o
   4   6   5       28.20       25.11      1.25 o
   5   6   5       72.86       54.30      2.00 o
   6   6   5        2.51        0.19      1.28 o
   7   6   5       34.85       32.71      2.38 o
   8   6   5       88.84       93.20      6.06 o
   9   6   5       49.41       51.19      3.09 o
  10   6   5        0.22       -2.13      2.13 o
  11   6   5        1.19        2.06      2.43 o
  12   6   5        3.29        4.78      3.17 o
 -14   7   5        3.02        8.34      4.09 o
 -13   7   5        0.04        1.15      3.03 o
 -12   7   5       12.58       13.54      3.19 o
 -11   7   5       78.56       83.51      4.30 o
 -10   7   5        3.80        3.03      2.74 o
  -9   7   5       11.15       13.10      2.29 o
  -8   7   5      107.72      103.43      4.84 o
  -7   7   5      156.79      143.52      3.84 o
  -6   7   5       79.41       81.25      2.70 o
  -5   7   5       45.82       39.14      1.50 o
  -4   7   5       42.78       43.86      1.32 o
  -3   7   5      304.04      342.41      5.81 o
  -2   7   5      448.29      476.22      8.14 o
  -1   7   5      156.62      155.75      2.54 o
   0   7   5      156.40      168.15      2.25 o
   1   7   5      578.98      591.24      6.11 o
   2   7   5       20.60       31.83      1.23 o
   3   7   5      330.89      284.88      5.46 o
   4   7   5      154.78      158.33      2.77 o
   5   7   5        0.00       -0.88      1.27 o
   6   7   5      344.75      340.00      6.13 o
   7   7   5      305.59      312.60      6.08 o
   8   7   5       14.68       13.72      2.15 o
   9   7   5        0.54        1.70      2.02 o
  10   7   5        0.00       -2.01      2.01 o
  11   7   5       17.24       18.22      3.38 o
  12   7   5        0.00       -1.74      3.33 o
 -14   8   5        5.72        3.82      5.91 o
 -13   8   5       29.94       37.02      4.09 o
 -12   8   5        2.98        2.09      3.05 o
 -11   8   5       34.38       36.38      4.19 o
 -10   8   5        5.06        2.53      2.29 o
  -9   8   5        0.00       -1.91      1.91 o
  -8   8   5      100.64       94.62      3.90 o
  -7   8   5      951.35      876.32     12.39 o
  -6   8   5      628.57      552.53      8.47 o
  -5   8   5      316.71      316.19      5.47 o
  -4   8   5       51.92       51.27      1.50 o
  -3   8   5      737.23      718.51     10.26 o
  -2   8   5      467.07      487.89      8.47 o
  -1   8   5      405.02      434.16      5.09 o
   0   8   5      122.43      139.62      2.59 o
   1   8   5       30.05       38.36      1.41 o
   2   8   5      315.75      328.85      4.30 o
   3   8   5      111.00      119.80      2.68 o
   4   8   5       41.79       43.59      1.60 o
   5   8   5       57.03       55.00      2.45 o
   6   8   5       54.83       55.22      2.67 o
   7   8   5        2.93        5.01      1.98 o
   8   8   5      245.41      231.16      5.42 o
   9   8   5        5.70        3.70      2.16 o
  10   8   5        4.12       -0.61      2.62 o
  11   8   5        0.08       -2.62      2.72 o
  12   8   5       53.45       62.85      6.01 o
 -13   9   5        7.39        6.25      3.63 o
 -12   9   5        1.48       -0.75      2.67 o
 -11   9   5       13.98       14.30      2.94 o
 -10   9   5       18.43       24.50      3.01 o
  -9   9   5      120.18      105.59      4.29 o
  -8   9   5      460.13      433.98      9.09 o
  -7   9   5      673.68      617.77      9.65 o
  -6   9   5        0.94        1.24      1.62 o
  -5   9   5      187.99      181.13      3.95 o
  -4   9   5       13.05       13.27      1.08 o
  -3   9   5       13.10       10.33      0.94 o
  -2   9   5      786.74      794.04      8.66 o
  -1   9   5      106.52      116.84      2.05 o
   0   9   5      119.96      103.19      2.03 o
   1   9   5        2.95       -0.09      0.89 o
   2   9   5        8.84        9.73      1.14 o
   3   9   5       34.50       38.65      2.41 o
   4   9   5       31.65       32.72      1.49 o
   5   9   5        0.13        1.06      1.42 o
   6   9   5        9.18        5.48      2.29 o
   7   9   5       43.84       49.68      2.89 o
   8   9   5       12.25       14.45      2.28 o
   9   9   5      125.69      122.94      5.02 o
  10   9   5        0.10        0.74      3.02 o
  11   9   5        4.58        1.19      3.44 o
  12   9   5        0.04       -1.30      5.39 o
 -13  10   5       17.04       25.30      4.01 o
 -12  10   5        1.85        0.58      3.02 o
 -11  10   5       30.86       36.23      5.21 o
 -10  10   5        7.12        3.74      2.39 o
  -9  10   5       78.75       86.66      4.07 o
  -8  10   5       60.22       62.86      3.13 o
  -7  10   5      276.01      242.24      5.34 o
  -6  10   5      602.89      555.20      8.79 o
  -5  10   5      562.46      541.58      8.43 o
  -4  10   5       91.65       74.42      2.37 o
  -3  10   5        2.94        3.35      1.01 o
  -2  10   5        7.40        5.98      1.34 o
  -1  10   5       10.55       12.59      0.97 o
   0  10   5        4.10        0.78      1.34 o
   1  10   5      346.03      323.80      4.93 o
   2  10   5        5.46        6.39      1.07 o
   3  10   5        0.44       -0.01      1.30 o
   4  10   5        3.65        4.33      1.96 o
   5  10   5        1.05        0.04      1.56 o
   6  10   5       28.26       26.98      2.55 o
   7  10   5        5.47        6.77      2.32 o
   8  10   5       51.67       49.35      4.07 o
   9  10   5       55.31       54.38      4.47 o
  10  10   5        0.05       -2.90      2.90 o
  11  10   5        0.06       -3.21      3.21 o
 -13  11   5        0.00       -3.02      3.29 o
 -12  11   5        0.07       -0.19      3.03 o
 -11  11   5        3.80        2.50      3.28 o
 -10  11   5       12.59       15.75      2.85 o
  -9  11   5        2.47        1.19      2.75 o
  -8  11   5       25.31       21.69      2.29 o
  -7  11   5       42.88       33.91      3.73 o
  -6  11   5      123.98      121.23      3.60 o
  -5  11   5       21.89       21.13      2.35 o
  -4  11   5        0.01       -1.22      1.22 o
  -3  11   5      379.14      374.67      5.55 o
  -2  11   5      302.04      300.34      6.02 o
  -1  11   5       68.23       62.55      2.83 o
   0  11   5      145.02      130.80      2.89 o
   1  11   5       79.86       88.82      2.47 o
   2  11   5        7.07        9.59      1.18 o
   3  11   5       64.42       74.49      2.56 o
   4  11   5      294.03      292.60      5.56 o
   5  11   5       73.06       75.62      3.32 o
   6  11   5        0.32       -0.60      2.01 o
   7  11   5       10.12        9.03      2.87 o
   8  11   5       18.29       23.52      4.98 o
   9  11   5        0.00       -1.52      2.95 o
  10  11   5       12.03       14.44      3.71 o
  11  11   5        3.76        2.94      3.68 o
 -12  12   5        4.03        6.37      3.43 o
 -11  12   5        0.45        2.53      2.97 o
 -10  12   5        9.68       13.45      2.99 o
  -9  12   5        1.12       -1.78      2.48 o
  -8  12   5        0.02       -1.70      1.70 o
  -7  12   5        6.45        6.04      1.84 o
  -6  12   5       50.69       50.81      2.58 o
  -5  12   5       31.36       39.54      2.22 o
  -4  12   5       41.44       45.02      2.45 o
  -3  12   5      138.91      119.98      3.36 o
  -2  12   5       98.03       79.27      2.85 o
  -1  12   5       70.73       68.72      3.21 o
   0  12   5        6.85        3.59      1.50 o
   1  12   5      156.05      163.20      3.37 o
   2  12   5       48.43       54.12      2.38 o
   3  12   5       14.93       11.97      1.76 o
   4  12   5        0.58        4.05      1.74 o
   5  12   5      153.05      146.87      4.62 o
   6  12   5        8.62        1.73      3.56 o
   7  12   5       76.83       78.12      5.41 o
   8  12   5        0.25        4.08      2.90 o
   9  12   5       15.38       18.13      3.62 o
  10  12   5       16.11       14.84      3.88 o
 -12  13   5       11.38        7.60      3.56 o
 -11  13   5       21.73       23.44      3.60 o
 -10  13   5        7.08        8.95      2.98 o
  -9  13   5        0.65        3.04      2.19 o
  -8  13   5       11.53        9.57      2.09 o
  -7  13   5        0.32       -0.27      1.78 o
  -6  13   5       22.72       28.46      2.19 o
  -5  13   5       83.21       82.81      2.97 o
  -4  13   5        0.69       -0.72      1.41 o
  -3  13   5       66.85       62.42      2.62 o
  -2  13   5      322.73      314.83      5.91 o
  -1  13   5      510.72      513.98      8.21 o
   0  13   5      198.09      180.65      4.25 o
   1  13   5       34.10       29.15      1.70 o
   2  13   5       29.17       30.96      1.94 o
   3  13   5        0.20       -0.04      1.61 o
   4  13   5       12.31       10.07      2.20 o
   5  13   5       14.84       10.03      2.35 o
   6  13   5      135.43      116.54      5.19 o
   7  13   5        0.12        2.11      2.79 o
   8  13   5        7.02        2.18      2.98 o
   9  13   5        4.11        1.36      3.15 o
  10  13   5        0.76        0.82      3.66 o
 -11  14   5       73.09      113.12      5.71 o
 -10  14   5       33.36       49.22      4.40 o
  -9  14   5        6.10        5.39      2.64 o
  -8  14   5        8.50        6.63      2.44 o
  -7  14   5        7.10        5.54      2.24 o
  -6  14   5        3.77       -0.02      1.88 o
  -5  14   5        0.03       -0.74      1.56 o
  -4  14   5        0.09       -1.13      1.47 o
  -3  14   5        0.16        2.02      1.49 o
  -2  14   5       13.80       12.03      1.81 o
  -1  14   5       53.17       49.03      2.51 o
   0  14   5        4.22        3.21      1.81 o
   1  14   5       36.71       35.09      2.79 o
   2  14   5        7.23        5.57      1.83 o
   3  14   5       55.67       50.78      2.94 o
   4  14   5       45.65       43.01      2.95 o
   5  14   5       27.50       23.77      2.67 o
   6  14   5       49.16       50.17      3.90 o
   7  14   5        1.98        1.48      2.84 o
   8  14   5        4.30        6.08      3.71 o
   9  14   5        0.02       -2.96      2.96 o
 -10  15   5       10.69       20.11      5.47 o
  -9  15   5        0.91       -5.45      5.45 o
  -8  15   5       24.69       23.71      3.36 o
  -7  15   5        0.14       -0.51      2.18 o
  -6  15   5        2.63       -1.52      2.03 o
  -5  15   5        1.77        2.44      1.89 o
  -4  15   5        0.14       -1.90      1.90 o
  -3  15   5        4.28        4.80      2.68 o
  -2  15   5       57.65       56.34      4.79 o
  -1  15   5        0.90       -0.50      2.02 o
   0  15   5       25.07       20.96      3.35 o
   1  15   5        6.13        2.83      2.22 o
   2  15   5      150.94      127.92      4.01 o
   3  15   5       16.27       12.44      2.22 o
   4  15   5        4.01        3.69      2.21 o
   5  15   5       20.03       22.86      2.73 o
   6  15   5        1.03        4.17      2.98 o
   7  15   5        0.31       -2.88      2.88 o
   8  15   5        5.58        6.50      3.33 o
   9  15   5        0.02        3.05      3.32 o
  -9  16   5        0.88        5.70      7.72 o
  -8  16   5        0.69       -2.00      4.28 o
  -7  16   5        0.17       -1.84      3.97 o
  -6  16   5        6.22        3.88      5.39 o
  -5  16   5        0.39       -3.16      3.49 o
  -4  16   5        0.64       -3.27      3.27 o
  -3  16   5       10.24        8.42      2.52 o
  -2  16   5        3.70       -1.98      2.16 o
  -1  16   5       18.12       15.73      2.71 o
   0  16   5        0.28       -2.19      2.19 o
   1  16   5       39.53       35.51      3.16 o
   2  16   5        0.95        0.15      2.38 o
   3  16   5        3.53       -1.72      1.93 o
   4  16   5        3.40        1.18      2.43 o
   5  16   5        0.34       -2.24      2.24 o
   6  16   5        0.00        1.54      2.74 o
   7  16   5        2.79        3.73      3.21 o
   8  16   5        3.08        0.85      4.81 o
  -9  17   5        0.00       -2.42      4.59 o
  -8  17   5       12.87       11.12      5.09 o
  -7  17   5        5.99        5.05      4.51 o
  -6  17   5       43.36       41.04      5.76 o
  -5  17   5       30.14       32.44      8.39 o
  -4  17   5        6.31        0.71      3.60 o
  -3  17   5        4.02        4.00      3.69 o
  -2  17   5       72.84       70.29      9.51 o
  -1  17   5        3.00        5.09      2.61 o
   0  17   5       45.52       41.95      3.52 o
   1  17   5        3.71        1.67      2.58 o
   2  17   5        2.43        2.58      2.49 o
   3  17   5        0.73        0.99      2.08 o
   4  17   5        9.09        9.11      3.06 o
   5  17   5        2.79       -0.17      2.44 o
   6  17   5        5.82       14.34      3.38 o
   7  17   5       21.07       19.98      3.84 o
  -7  18   5        6.50        8.99      5.05 o
  -6  18   5        1.38        0.97      4.21 o
  -5  18   5       10.77        9.45      4.59 o
  -4  18   5       41.08       44.06      5.65 o
  -3  18   5       21.69       23.43      4.62 o
  -2  18   5        0.02       -0.51      3.46 o
  -1  18   5       42.58       54.34      6.62 o
   0  18   5        3.36        1.78      2.66 o
   1  18   5       20.89       24.26      3.84 o
   2  18   5        2.74        8.47      3.04 o
   3  18   5        1.96        4.32      2.24 o
   4  18   5       21.85       22.90      4.40 o
   5  18   5        0.03        0.88      2.94 o
   6  18   5       57.56       70.40      4.83 o
  -6  19   5        1.61        1.30      4.42 o
  -5  19   5        6.24        4.83      4.42 o
  -4  19   5        2.85        5.73      5.78 o
  -3  19   5       37.52       44.61      9.45 o
  -2  19   5       36.75       58.23     10.74 o
  -1  19   5        0.54        1.34      5.41 o
   0  19   5        3.88       13.99      5.14 o
   1  19   5        9.00       13.40      3.31 o
   2  19   5        6.86        6.71      3.93 o
   3  19   5       28.53       38.88      4.21 o
   4  19   5        6.78       14.84      5.40 o
  -4  20   5       28.00       29.51      5.51 o
  -3  20   5       43.93       46.08      5.86 o
  -2  20   5        1.41        3.33      4.41 o
  -1  20   5        9.89        1.54      4.23 o
   0  20   5        1.23        4.87      4.14 o
   1  20   5        1.09        0.00      4.04 o
   2  20   5       17.50       15.90      4.74 o
 -15   0   6       21.91       20.67      7.63 o
 -14   0   6       29.84       24.82      7.40 o
 -13   0   6       26.65       26.40      6.36 o
 -12   0   6        3.01        6.08      4.40 o
 -11   0   6       33.15       38.37      4.03 o
 -10   0   6      132.70      119.02      5.99 o
  -9   0   6       83.54       69.33      3.79 o
  -8   0   6      186.79      213.97      5.72 o
  -7   0   6     1027.29     1072.24     18.00 o
  -6   0   6      191.89      197.33      4.90 o
  -5   0   6     1413.69     1520.49     18.42 o
  -4   0   6     1185.88     1317.44     14.55 o
  -3   0   6      771.75      830.17     14.19 o
  -2   0   6      170.41      173.76      4.24 o
  -1   0   6      777.00      880.53     10.96 o
   0   0   6    23841.19    25295.79    283.80 o
   1   0   6       55.45       41.24      1.81 o
   2   0   6     2013.46     2033.46     27.12 o
   3   0   6      195.10      173.45      5.42 o
   4   0   6     4272.50     4470.09     80.40 o
   5   0   6      133.36      141.05      5.54 o
   6   0   6       10.93       12.70      2.67 o
   7   0   6      156.76      146.00      6.35 o
   8   0   6      291.82      268.09      9.01 o
   9   0   6        0.62        2.47      3.17 o
  10   0   6        0.51        0.76      4.33 o
  11   0   6        0.26       -2.62      3.70 o
  12   0   6       49.88       55.26      6.17 o
  13   0   6       16.57       32.56      5.92 o
 -15   1   6        5.63       -0.49      4.72 o
 -14   1   6        0.72       -0.44      4.07 o
 -13   1   6       48.60       46.46      5.45 o
 -12   1   6       43.52       54.31      4.10 o
 -11   1   6        2.66        7.09      2.12 o
 -10   1   6      253.32      241.72      6.18 o
  -9   1   6        2.83       -1.63      1.63 o
  -8   1   6       18.01       18.57      1.56 o
  -7   1   6       88.93       76.78      2.36 o
  -6   1   6      333.38      386.61      5.71 o
  -5   1   6        0.01        2.52      0.59 o
  -4   1   6        3.80        3.68      0.49 o
  -3   1   6        5.03        1.71      0.45 o
  -2   1   6        0.91        0.58      0.40 o
  -1   1   6     1911.72     2066.78     18.00 o
   0   1   6        2.80        5.18      1.09 o
   1   1   6      510.79      613.73      6.09 o
   2   1   6     2431.07     2410.91     25.79 o
   3   1   6     2339.39     2399.64     28.16 o
   4   1   6      140.40      140.54      3.60 o
   5   1   6      805.02      833.77     12.50 o
   6   1   6        9.34       15.97      1.99 o
   7   1   6        7.25        5.13      1.95 o
   8   1   6       48.23       45.64      2.97 o
   9   1   6       60.70       61.08      3.55 o
  10   1   6        3.27        3.03      2.60 o
  11   1   6       16.07       15.58      3.05 o
  12   1   6        0.01        3.28      2.97 o
  13   1   6       29.87       39.95      4.05 o
 -15   2   6        0.00        2.35      4.78 o
 -14   2   6        3.99        4.83      4.28 o
 -13   2   6        1.97        0.62      3.06 o
 -12   2   6       23.18       13.72      3.04 o
 -11   2   6        5.77        5.11      2.53 o
 -10   2   6       17.14       17.26      2.09 o
  -9   2   6       53.75       43.76      2.54 o
  -8   2   6      231.48      244.02      4.38 o
  -7   2   6        5.58        3.55      1.09 o
  -6   2   6      386.03      381.53      4.97 o
  -5   2   6        6.56       22.90      1.05 o
  -4   2   6     1238.86     1257.42     10.35 o
  -3   2   6     1096.58     1208.11     10.19 o
  -2   2   6     2820.55     2880.65     28.12 o
  -1   2   6      216.47      227.37      2.53 o
   0   2   6     1018.00     1049.11     10.93 o
   1   2   6      809.49      778.02      9.04 o
   2   2   6        7.43        7.42      1.08 o
   3   2   6      261.57      324.79      4.78 o
   4   2   6        1.30       -0.74      1.19 o
   5   2   6       22.42       26.38      2.07 o
   6   2   6      159.95      163.26      4.35 o
   7   2   6       54.49       60.65      3.06 o
   8   2   6        0.01       -1.87      1.87 o
   9   2   6       85.09       70.13      3.74 o
  10   2   6       11.32        4.16      2.52 o
  11   2   6        2.99        3.20      2.70 o
  12   2   6        2.55        5.34      2.89 o
  13   2   6        0.07        4.33      4.60 o
 -15   3   6        7.12        5.86      5.07 o
 -14   3   6        0.43       -3.28      4.13 o
 -13   3   6       67.00       61.90      4.84 o
 -12   3   6       20.87       21.32      3.28 o
 -11   3   6        3.09        0.05      2.16 o
 -10   3   6        1.17        0.67      2.41 o
  -9   3   6      905.66      845.55     12.01 o
  -8   3   6      338.25      338.45      5.48 o
  -7   3   6        0.59       -0.35      1.21 o
  -6   3   6      412.71      429.92      5.47 o
  -5   3   6      146.63      147.77      2.54 o
  -4   3   6      704.01      746.26      7.68 o
  -3   3   6        9.11       16.13      0.66 o
  -2   3   6       14.38       24.21      0.69 o
  -1   3   6     3101.64     3198.34     29.16 o
   0   3   6     3841.51     4002.83     38.75 o
   1   3   6      236.00      222.59      3.89 o
   2   3   6      260.12      276.60      3.77 o
   3   3   6        7.23        4.72      1.00 o
   4   3   6       35.86       32.24      1.76 o
   5   3   6       47.66       45.33      2.53 o
   6   3   6      300.02      287.41      6.41 o
   7   3   6       22.39       17.40      2.36 o
   8   3   6      130.25      135.47      6.73 o
   9   3   6        0.03       -0.84      2.27 o
  10   3   6       17.92       20.57      2.97 o
  11   3   6        1.67       -1.46      2.31 o
  12   3   6        4.97        4.93      2.88 o
  13   3   6        1.11        7.31      4.99 o
 -14   4   6        8.01       13.14      3.88 o
 -13   4   6        2.38        0.42      3.05 o
 -12   4   6       45.04       50.03      4.23 o
 -11   4   6        0.35        1.13      2.17 o
 -10   4   6      158.48      146.44      4.89 o
  -9   4   6       14.30       14.29      2.47 o
  -8   4   6     1277.53     1268.08     16.41 o
  -7   4   6       11.17        4.36      1.00 o
  -6   4   6      112.24      104.19      2.58 o
  -5   4   6       23.96       22.70      1.07 o
  -4   4   6     2266.90     2565.02     22.24 o
  -3   4   6       26.40       30.02      0.97 o
  -2   4   6       28.94       28.90      0.88 o
  -1   4   6      534.10      652.03      6.62 o
   0   4   6      151.80      180.28      3.22 o
   1   4   6      667.55      672.20      7.99 o
   2   4   6        4.18        0.99      0.68 o
   3   4   6      233.46      267.36      3.87 o
   4   4   6       39.21       37.76      2.07 o
   5   4   6       24.17       21.10      1.89 o
   6   4   6      245.75      223.69      5.18 o
   7   4   6      248.28      233.15      7.44 o
   8   4   6       32.43       27.57      2.92 o
   9   4   6       74.38       87.81      4.20 o
  10   4   6        0.00       -1.65      2.11 o
  11   4   6        0.57        0.01      2.48 o
  12   4   6        0.49        5.52      2.80 o
 -14   5   6       10.08        6.82      3.70 o
 -13   5   6       20.26       12.11      3.58 o
 -12   5   6       12.33       11.08      3.16 o
 -11   5   6        3.21        3.80      2.34 o
 -10   5   6        0.49        3.28      2.07 o
  -9   5   6       10.85        8.87      2.59 o
  -8   5   6      304.31      273.02      6.18 o
  -7   5   6       80.60       65.72      2.24 o
  -6   5   6       14.31       16.42      1.26 o
  -5   5   6      697.81      738.31      9.10 o
  -4   5   6     1585.76     1601.01     14.30 o
  -3   5   6      484.72      555.63      5.88 o
  -2   5   6     1190.28     1259.13     14.54 o
  -1   5   6       21.56       29.29      1.09 o
   0   5   6     1075.46     1073.74     11.22 o
   1   5   6      137.15      149.81      3.01 o
   2   5   6      239.63      256.63      6.29 o
   3   5   6        0.16        0.43      0.76 o
   4   5   6       21.76       26.73      1.47 o
   5   5   6      215.05      212.48      4.25 o
   6   5   6      354.16      325.58      5.84 o
   7   5   6       80.83       73.44      3.36 o
   8   5   6        6.33        5.86      1.95 o
   9   5   6       42.68       43.39      4.15 o
  10   5   6        4.03        2.43      2.36 o
  11   5   6       10.25       10.11      2.88 o
  12   5   6        3.96        4.92      2.90 o
 -14   6   6       78.28       78.10     10.44 o
 -13   6   6       59.83       71.57      5.24 o
 -12   6   6       27.69       21.44      3.25 o
 -11   6   6        9.43       11.17      2.65 o
 -10   6   6       48.57       40.85      3.11 o
  -9   6   6       29.69       25.24      2.54 o
  -8   6   6        3.69        2.09      1.83 o
  -7   6   6        8.18        4.92      1.42 o
  -6   6   6      326.94      329.22      5.08 o
  -5   6   6       20.77       23.31      1.22 o
  -4   6   6       28.25       31.64      1.04 o
  -3   6   6      290.37      303.15      4.49 o
  -2   6   6       15.93       21.84      2.18 o
  -1   6   6        4.20        4.05      0.87 o
   0   6   6       38.07       39.06      1.08 o
   1   6   6        0.34        0.66      0.90 o
   2   6   6      793.52      782.71      8.67 o
   3   6   6       73.82       71.10      1.79 o
   4   6   6        7.75        6.08      1.09 o
   5   6   6       48.32       56.51      2.15 o
   6   6   6      134.65      121.26      3.58 o
   7   6   6      150.46      149.71      4.19 o
   8   6   6       23.90       20.92      2.37 o
   9   6   6       46.70       51.82      4.77 o
  10   6   6        6.96        5.15      2.36 o
  11   6   6       28.78       31.16      3.55 o
  12   6   6        8.90        7.37      3.56 o
 -14   7   6       14.18       17.77      4.42 o
 -13   7   6        0.81        4.30      3.52 o
 -12   7   6        7.87        5.34      2.81 o
 -11   7   6       55.74       58.25      3.88 o
 -10   7   6        2.78        3.63      2.26 o
  -9   7   6        0.43       -1.52      1.96 o
  -8   7   6       37.43       33.94      2.30 o
  -7   7   6        0.01       -1.65      1.65 o
  -6   7   6       93.46       83.22      2.77 o
  -5   7   6      144.20      148.21      2.83 o
  -4   7   6      149.40      135.20      2.36 o
  -3   7   6       75.91       79.62      2.72 o
  -2   7   6       37.51       39.23      2.29 o
  -1   7   6       43.32       45.92      1.34 o
   0   7   6      194.65      212.07      2.86 o
   1   7   6      227.11      246.21      3.37 o
   2   7   6       73.83       73.98      1.69 o
   3   7   6       74.29       73.04      2.02 o
   4   7   6       93.91       99.75      2.29 o
   5   7   6        3.76        2.55      1.27 o
   6   7   6        0.23       -0.64      1.69 o
   7   7   6      169.83      163.28      4.44 o
   8   7   6        0.16       -1.86      1.86 o
   9   7   6       11.84       14.81      2.43 o
  10   7   6        6.05        9.14      2.46 o
  11   7   6        2.40        0.10      2.94 o
  12   7   6       23.79       33.94      7.99 o
 -14   8   6        0.56       -4.40      4.54 o
 -13   8   6       12.24       11.52      3.91 o
 -12   8   6        4.01        2.45      2.81 o
 -11   8   6       16.18       19.13      3.01 o
 -10   8   6       17.04       18.52      3.04 o
  -9   8   6        0.16       -1.39      1.89 o
  -8   8   6       50.65       53.59      3.49 o
  -7   8   6       70.75       58.87      2.70 o
  -6   8   6        1.96       -1.51      1.51 o
  -5   8   6      205.24      183.99      3.89 o
  -4   8   6      106.26      103.70      2.36 o
  -3   8   6       56.83       53.55      2.44 o
  -2   8   6        0.05       -1.75      1.75 o
  -1   8   6       33.73       38.01      1.31 o
   0   8   6      390.40      372.40      5.77 o
   1   8   6       61.70       66.19      1.54 o
   2   8   6      144.17      147.01      2.36 o
   3   8   6        9.29       11.09      1.19 o
   4   8   6       45.58       41.93      1.65 o
   5   8   6       15.21        8.91      1.64 o
   6   8   6       88.71       92.70      3.39 o
   7   8   6        6.52        3.62      1.97 o
   8   8   6        0.23       -1.46      1.91 o
   9   8   6       10.27       12.24      2.48 o
  10   8   6        3.38        4.84      2.71 o
  11   8   6        4.23        6.26      6.70 o
  12   8   6        2.39       -0.02      7.20 o
 -13   9   6        0.07       -2.99      2.99 o
 -12   9   6        1.40       -1.44      4.35 o
 -11   9   6       25.54       35.63      3.57 o
 -10   9   6        3.73        3.19      2.28 o
  -9   9   6        5.90        9.34      2.08 o
  -8   9   6       37.70       34.59      2.46 o
  -7   9   6       29.33       13.26      1.99 o
  -6   9   6      329.63      317.02      5.92 o
  -5   9   6       43.05       37.56      2.69 o
  -4   9   6        6.97        6.13      1.58 o
  -3   9   6       91.33       80.62      3.42 o
  -2   9   6        4.20        1.09      1.64 o
  -1   9   6       23.55       22.85      1.35 o
   0   9   6        4.02        1.39      0.90 o
   1   9   6        0.05       -0.78      0.78 o
   2   9   6       18.78       12.95      1.04 o
   3   9   6        0.63        0.79      1.09 o
   4   9   6       17.27       17.86      1.45 o
   5   9   6       13.43       12.26      1.75 o
   6   9   6       21.08       20.49      2.10 o
   7   9   6        7.40        6.17      2.31 o
   8   9   6       94.63       96.53      4.30 o
   9   9   6       12.27       11.76      2.82 o
  10   9   6        1.48       -1.08      3.14 o
  11   9   6        0.94       -2.34      3.65 o
 -13  10   6        9.97        7.95      3.41 o
 -12  10   6       12.14       13.53      3.41 o
 -11  10   6       14.14       19.23      3.13 o
 -10  10   6        2.01        3.33      2.44 o
  -9  10   6        0.01       -1.78      1.78 o
  -8  10   6        8.04        9.79      1.97 o
  -7  10   6       89.69       88.81      3.28 o
  -6  10   6       69.03       66.09      2.80 o
  -5  10   6      122.41      142.79      5.23 o
  -4  10   6        3.36        4.15      1.85 o
  -3  10   6       18.77        8.90      2.17 o
  -2  10   6      331.58      325.53      4.20 o
  -1  10   6       55.25       59.54      2.20 o
   0  10   6       28.00       23.20      1.62 o
   1  10   6      138.19      149.84      3.47 o
   2  10   6       31.79       34.05      1.42 o
   3  10   6       33.65       35.12      2.51 o
   4  10   6        0.57        3.24      1.43 o
   5  10   6        2.55        3.74      1.75 o
   6  10   6      164.53      160.18      5.46 o
   7  10   6       34.90       31.27      2.93 o
   8  10   6       33.34       43.41      3.97 o
   9  10   6       71.26       71.14      4.95 o
  10  10   6        4.15        2.70      3.38 o
  11  10   6       29.47       36.29     11.26 o
 -12  11   6        4.98       14.97      3.57 o
 -11  11   6       17.47       22.83      3.43 o
 -10  11   6       65.38       76.77      4.29 o
  -9  11   6        0.08        1.32      2.02 o
  -8  11   6       27.86       26.42      2.38 o
  -7  11   6        0.17       -1.49      1.59 o
  -6  11   6       13.86       11.23      2.54 o
  -5  11   6        2.73        8.15      2.00 o
  -4  11   6      102.10       94.51      2.81 o
  -3  11   6      149.65      131.48      3.30 o
  -2  11   6      485.47      456.42      6.31 o
  -1  11   6      411.08      403.56      5.81 o
   0  11   6      127.65      128.03      3.54 o
   1  11   6        7.29        4.99      0.95 o
   2  11   6        5.88        5.24      1.14 o
   3  11   6       45.34       50.44      2.12 o
   4  11   6      175.72      175.48      4.28 o
   5  11   6      259.57      241.18      5.80 o
   6  11   6       37.97       31.29      2.84 o
   7  11   6        1.38        3.82      2.67 o
   8  11   6        1.64        4.22      3.16 o
   9  11   6        2.14       -0.55      3.19 o
  10  11   6        1.84        3.43      3.31 o
 -12  12   6       36.92       47.38      4.44 o
 -11  12   6      103.06      126.70      5.61 o
 -10  12   6        0.36        1.16      2.60 o
  -9  12   6        8.93        8.65      2.25 o
  -8  12   6        0.01       -1.74      1.74 o
  -7  12   6        4.40        0.71      1.71 o
  -6  12   6       63.32       70.37      2.82 o
  -5  12   6       26.32       31.63      3.93 o
  -4  12   6        2.05        3.42      1.31 o
  -3  12   6       20.38       14.32      1.79 o
  -2  12   6       86.28       77.24      3.00 o
  -1  12   6       44.37       42.38      2.35 o
   0  12   6      157.04      151.76      3.82 o
   1  12   6       11.97        6.87      1.47 o
   2  12   6        7.05        3.71      1.20 o
   3  12   6        0.00        2.26      1.59 o
   4  12   6       42.13       44.62      2.58 o
   5  12   6       47.29       50.87      2.87 o
   6  12   6       77.90       77.09      4.32 o
   7  12   6       38.40       29.90      4.44 o
   8  12   6        1.04       -2.69      2.69 o
   9  12   6        4.74        5.54      3.32 o
  10  12   6        1.40       -2.02      3.38 o
 -11  13   6        0.73        7.92      4.13 o
 -10  13   6        0.37        1.67      2.64 o
  -9  13   6       18.83       25.05      2.73 o
  -8  13   6        1.62       -0.83      1.94 o
  -7  13   6        0.54        0.77      1.75 o
  -6  13   6        6.44        6.75      2.84 o
  -5  13   6       30.29       26.73      2.00 o
  -4  13   6        0.42       -0.69      1.29 o
  -3  13   6       11.23       13.02      1.65 o
  -2  13   6        3.07        5.10      1.57 o
  -1  13   6       53.58       54.32      2.64 o
   0  13   6      101.98       98.42      3.36 o
   1  13   6       40.04       32.01      2.23 o
   2  13   6      115.18      103.73      3.06 o
   3  13   6       11.66        9.77      1.90 o
   4  13   6        6.95        4.58      2.12 o
   5  13   6       45.95       51.10      3.85 o
   6  13   6        0.42       -2.50      2.50 o
   7  13   6        0.02       -2.59      2.59 o
   8  13   6        6.37        5.97      3.19 o
   9  13   6       10.97       14.70      3.79 o
 -11  14   6        0.80        6.86      3.36 o
 -10  14   6        6.64        8.02      3.14 o
  -9  14   6       19.76       25.88      5.24 o
  -8  14   6       10.18       11.73      2.54 o
  -7  14   6        0.07       -2.10      2.10 o
  -6  14   6        8.32        6.45      2.63 o
  -5  14   6       14.85       11.47      2.72 o
  -4  14   6       36.54       36.01      3.10 o
  -3  14   6        9.14        7.04      2.35 o
  -2  14   6        8.49        6.07      1.66 o
  -1  14   6        1.58       -0.30      1.59 o
   0  14   6        0.46        1.11      1.78 o
   1  14   6        5.26        1.01      2.89 o
   2  14   6       25.82       22.76      2.14 o
   3  14   6        3.18        1.83      1.90 o
   4  14   6       53.66       50.47      3.15 o
   5  14   6       31.50       36.06      3.17 o
   6  14   6       21.88       24.13      3.39 o
   7  14   6        1.97       -1.85      2.85 o
   8  14   6        6.26        0.12      8.15 o
   9  14   6        0.04        3.12      3.38 o
 -10  15   6        3.15        3.19      5.28 o
  -9  15   6        0.99       -1.46      3.65 o
  -8  15   6        4.67        4.26      3.63 o
  -7  15   6        4.29        3.73      7.20 o
  -6  15   6       44.40       33.68      4.16 o
  -5  15   6       50.06       57.42      4.49 o
  -4  15   6        9.37        6.43      3.52 o
  -3  15   6       14.93       12.24      3.15 o
  -2  15   6       29.65       39.53      2.97 o
  -1  15   6        0.70        0.95      2.23 o
   0  15   6       61.19       63.04      3.71 o
   1  15   6       21.57       18.91      2.72 o
   2  15   6        0.24       -0.86      1.63 o
   3  15   6       13.11        9.62      2.16 o
   4  15   6        7.44        7.99      2.34 o
   5  15   6       30.75       29.72      3.00 o
   6  15   6        3.09        6.17      2.86 o
   7  15   6        4.95        2.84      3.16 o
   8  15   6        0.30       -0.33      3.49 o
  -9  16   6        0.30       -1.67      8.98 o
  -8  16   6        0.01       -5.12      5.12 o
  -7  16   6        4.15        0.22      4.14 o
  -6  16   6        0.31       -4.47      4.47 o
  -5  16   6      103.30      100.61      7.74 o
  -4  16   6       27.28       30.20      4.96 o
  -3  16   6        0.40        4.00      3.76 o
  -2  16   6       48.13       52.84      5.36 o
  -1  16   6       89.55       91.60      6.25 o
   0  16   6       38.87       39.09      4.51 o
   1  16   6       27.63       33.00      3.18 o
   2  16   6        0.12       -1.68      2.91 o
   3  16   6        1.54        0.79      1.99 o
   4  16   6       47.23       41.85      3.11 o
   5  16   6        0.06       -0.18      2.43 o
   6  16   6       16.78       14.27      3.79 o
   7  16   6        0.33       -2.87      2.87 o
  -8  17   6        3.88        8.26      6.18 o
  -7  17   6        3.02        1.12      4.49 o
  -6  17   6        0.84        4.38      7.60 o
  -5  17   6        4.42        1.37      4.47 o
  -4  17   6        5.74        6.03      4.32 o
  -3  17   6       10.20       10.45      4.40 o
  -2  17   6        0.22       -1.51      3.53 o
  -1  17   6       59.10       56.71      9.81 o
   0  17   6       10.80       13.57      2.80 o
   1  17   6       18.50       21.27      3.08 o
   2  17   6       26.49       35.02      3.50 o
   3  17   6       39.21       36.11      3.69 o
   4  17   6        1.47        1.05      2.65 o
   5  17   6       24.48       31.50      3.72 o
   6  17   6        1.64        4.44      3.10 o
  -7  18   6       12.57       16.87      5.50 o
  -6  18   6       10.30        3.70      4.64 o
  -5  18   6       12.07        8.09      4.63 o
  -4  18   6       12.77        6.29      5.32 o
  -3  18   6        0.55       -3.91      3.91 o
  -2  18   6       12.60       11.17      4.46 o
  -1  18   6       18.99       14.01      4.38 o
   0  18   6       10.27       10.25      5.12 o
   1  18   6        2.06       -1.01      2.88 o
   2  18   6        1.76       -1.06      2.90 o
   3  18   6       15.29       14.89      3.39 o
   4  18   6       51.94       69.61      4.34 o
   5  18   6        0.56       -0.90      2.63 o
  -6  19   6        8.60       12.81     11.08 o
  -5  19   6        5.28        5.48      4.56 o
  -4  19   6        0.12        2.37      4.26 o
  -3  19   6       12.57        9.47      4.52 o
  -2  19   6        1.07        1.05      4.02 o
  -1  19   6        8.89       18.07      4.90 o
   0  19   6       16.68       11.88      4.44 o
   1  19   6        6.40        3.68      3.96 o
   2  19   6       14.42       24.28      3.75 o
   3  19   6       20.40       30.80      4.08 o
   4  19   6        5.36        2.26      4.24 o
  -3  20   6        9.66       14.72      4.96 o
  -2  20   6        0.24       -0.58      4.26 o
  -1  20   6        1.10       -3.81      3.81 o
   0  20   6        2.77       -0.17      4.18 o
   1  20   6        5.40        3.86      8.10 o
 -15   1   7       36.24       37.87     12.84 o
 -14   1   7       11.44       10.54      4.66 o
 -13   1   7       90.41       90.91      6.66 o
 -12   1   7       16.36        8.58      2.94 o
 -11   1   7       82.75       78.65      4.31 o
 -10   1   7       73.98       73.13      3.41 o
  -9   1   7      783.19      726.26     10.99 o
  -8   1   7      341.30      332.08      7.14 o
  -7   1   7      909.38      892.62     10.19 o
  -6   1   7        1.54        1.92      0.81 o
  -5   1   7        6.45        9.52      0.87 o
  -4   1   7        0.23        1.25      0.52 o
  -3   1   7      670.42      687.80      7.88 o
  -2   1   7      258.37      262.55      2.78 o
  -1   1   7      235.82      219.50      2.57 o
   0   1   7      547.78      647.82      6.83 o
   1   1   7      519.61      487.83      5.18 o
   2   1   7     3613.78     3738.76     39.44 o
   3   1   7       62.59       58.56      2.83 o
   4   1   7      522.39      511.65      8.41 o
   5   1   7      174.45      200.68      4.77 o
   6   1   7      308.49      307.49      6.39 o
   7   1   7      202.13      202.23      5.50 o
   8   1   7       40.71       41.23      2.98 o
   9   1   7        1.58        6.78      2.40 o
  10   1   7       43.03       45.73      3.64 o
  11   1   7        2.04        0.81      2.67 o
  12   1   7        0.34        0.34      3.16 o
 -15   2   7        5.88        2.21      7.81 o
 -14   2   7       28.90       38.88      5.71 o
 -13   2   7        0.45       -0.57      6.27 o
 -12   2   7        0.39       -2.99      2.99 o
 -11   2   7       30.41       29.12      3.22 o
 -10   2   7       14.78        8.25      2.29 o
  -9   2   7      599.22      581.94      9.09 o
  -8   2   7      937.43      866.54     10.95 o
  -7   2   7       20.80       18.57      1.41 o
  -6   2   7      177.18      172.25      2.86 o
  -5   2   7      571.92      560.15      6.80 o
  -4   2   7      163.53      175.94      2.32 o
  -3   2   7       54.57       61.40      1.14 o
  -2   2   7      694.70      755.17      6.84 o
  -1   2   7     1361.54     1608.72     13.62 o
   0   2   7     1474.53     1519.29     15.53 o
   1   2   7     1880.19     1965.78     18.44 o
   2   2   7      523.22      533.76      6.89 o
   3   2   7        0.23       -0.76      1.04 o
   4   2   7        2.60        3.61      1.88 o
   5   2   7      216.76      214.91      4.96 o
   6   2   7      444.56      403.55      7.59 o
   7   2   7       64.39       66.54      3.25 o
   8   2   7       17.47       19.32      2.56 o
   9   2   7        6.59        3.28      2.71 o
  10   2   7        0.32       -0.94      2.58 o
  11   2   7        1.09       -1.18      2.89 o
  12   2   7       33.59       40.71      3.78 o
 -15   3   7        7.88       10.30      4.92 o
 -14   3   7        0.12       -2.44      3.87 o
 -13   3   7       13.39        8.90      4.97 o
 -12   3   7        8.83        8.85      2.95 o
 -11   3   7       53.41       58.00      3.93 o
 -10   3   7       71.97       67.74      5.84 o
  -9   3   7        0.10       -1.75      1.75 o
  -8   3   7       54.26       43.10      2.30 o
  -7   3   7      324.15      330.92      4.74 o
  -6   3   7      293.47      341.37      4.65 o
  -5   3   7     1458.87     1525.52     17.13 o
  -4   3   7      610.94      642.64      7.31 o
  -3   3   7     1968.07     2175.72     18.65 o
  -2   3   7     1192.24     1281.04     11.51 o
  -1   3   7      819.19      837.51      8.41 o
   0   3   7        1.10        9.31      1.14 o
   1   3   7     1856.11     1938.09     22.93 o
   2   3   7        1.39       -0.84      0.84 o
   3   3   7        0.21       -1.04      1.04 o
   4   3   7      563.93      616.31      8.82 o
   5   3   7       26.10       31.60      2.24 o
   6   3   7        0.45        2.98      1.77 o
   7   3   7      380.43      383.01      7.67 o
   8   3   7        0.00        0.08      2.11 o
   9   3   7       32.17       30.02      3.00 o
  10   3   7        7.02        6.93      2.83 o
  11   3   7        9.71        8.17      2.68 o
  12   3   7        4.88        6.44      2.98 o
 -14   4   7       22.58       14.87      3.87 o
 -13   4   7        0.44        1.16      4.46 o
 -12   4   7        1.34       -1.26      2.69 o
 -11   4   7        0.03       -0.53      2.07 o
 -10   4   7        0.03       -1.85      1.88 o
  -9   4   7      130.67      132.28      4.61 o
  -8   4   7      382.20      344.31      7.12 o
  -7   4   7        0.03       -0.71      0.95 o
  -6   4   7        5.55        3.47      0.93 o
  -5   4   7      322.73      345.79      5.09 o
  -4   4   7      106.69      119.18      2.27 o
  -3   4   7      995.47     1142.21     10.50 o
  -2   4   7        0.04       -0.55      0.67 o
  -1   4   7        0.09        0.50      0.52 o
   0   4   7       13.84       17.58      1.41 o
   1   4   7      576.77      574.87      7.17 o
   2   4   7       14.50       20.18      1.35 o
   3   4   7        6.10        8.03      1.05 o
   4   4   7       62.16       67.65      2.45 o
   5   4   7        1.98        0.55      1.52 o
   6   4   7      170.17      170.57      4.70 o
   7   4   7       30.31       26.21      2.59 o
   8   4   7        2.32        1.24      2.16 o
   9   4   7        5.20        0.82      3.33 o
  10   4   7       43.02       41.72      3.21 o
  11   4   7        0.02        0.98      2.57 o
  12   4   7        8.32        5.23      2.99 o
 -14   5   7        2.98        4.92      3.72 o
 -13   5   7       26.10       27.87      4.00 o
 -12   5   7       52.17       52.33      4.39 o
 -11   5   7      136.51      125.11      4.88 o
 -10   5   7       21.20       12.65      2.39 o
  -9   5   7      111.17       96.61      3.97 o
  -8   5   7        0.14        0.35      1.72 o
  -7   5   7        1.37        0.41      1.29 o
  -6   5   7      187.17      193.82      3.65 o
  -5   5   7      100.41       82.91      2.22 o
  -4   5   7        6.77        9.26      0.84 o
  -3   5   7        2.21        3.62      0.68 o
  -2   5   7       62.23       83.48      2.07 o
  -1   5   7      745.64      725.99      7.42 o
   0   5   7        2.51        3.85      0.60 o
   1   5   7       13.31       15.87      0.95 o
   2   5   7       47.78       33.50      1.48 o
   3   5   7      115.50      110.72      2.52 o
   4   5   7      285.52      301.36      4.92 o
   5   5   7        6.13        3.66      1.69 o
   6   5   7      144.99      148.28      4.59 o
   7   5   7       54.54       60.08      3.44 o
   8   5   7       16.77       19.44      2.36 o
   9   5   7        2.36        1.39      2.20 o
  10   5   7        1.12       -1.44      2.33 o
  11   5   7       16.23       13.50      3.02 o
  12   5   7        3.69        2.07      2.91 o
 -14   6   7        5.61        7.90      3.87 o
 -13   6   7        7.92        7.16      4.71 o
 -12   6   7        3.26        3.03      2.84 o
 -11   6   7       59.17       62.82      3.86 o
 -10   6   7        6.35        5.40      2.60 o
  -9   6   7       10.68        4.31      2.17 o
  -8   6   7        0.63        3.23      2.19 o
  -7   6   7       87.50       94.31      3.03 o
  -6   6   7       38.97       42.99      2.08 o
  -5   6   7        4.34        3.81      1.17 o
  -4   6   7       91.86       78.21      1.65 o
  -3   6   7      156.37      152.59      3.67 o
  -2   6   7        0.86        1.50      0.69 o
  -1   6   7        2.87        4.50      0.81 o
   0   6   7       47.37       48.37      1.78 o
   1   6   7      273.94      288.53      3.85 o
   2   6   7      371.89      370.70      4.80 o
   3   6   7       54.41       66.67      1.96 o
   4   6   7      120.35      113.38      2.62 o
   5   6   7      377.52      369.52      6.28 o
   6   6   7       23.41       23.68      2.19 o
   7   6   7        0.02       -1.74      1.74 o
   8   6   7        9.81       12.75      2.29 o
   9   6   7       16.68       15.54      2.59 o
  10   6   7       34.03       38.86      3.29 o
  11   6   7        1.56       -0.72      2.70 o
  12   6   7        5.25       15.63      6.36 o
 -14   7   7        0.90        3.71      3.92 o
 -13   7   7        0.77       -1.72      3.33 o
 -12   7   7        2.01        0.48      2.66 o
 -11   7   7       14.87       18.71      2.96 o
 -10   7   7        4.87        4.46      2.45 o
  -9   7   7       12.47       14.11      2.11 o
  -8   7   7       17.32        8.16      1.83 o
  -7   7   7        2.42        3.22      1.46 o
  -6   7   7        4.78        6.82      1.39 o
  -5   7   7       45.21       38.87      1.55 o
  -4   7   7       11.20        6.95      1.05 o
  -3   7   7       91.63       70.36      3.01 o
  -2   7   7       22.27       25.41      1.30 o
  -1   7   7      410.10      373.88      5.16 o
   0   7   7       26.10       27.53      1.03 o
   1   7   7      115.74      118.35      2.19 o
   2   7   7        0.87       -0.56      0.74 o
   3   7   7      311.99      300.81      4.47 o
   4   7   7       39.02       44.49      1.71 o
   5   7   7      347.66      314.37      5.81 o
   6   7   7      381.88      349.65     10.18 o
   7   7   7       67.34       66.38      3.11 o
   8   7   7       38.21       37.35      2.82 o
   9   7   7       10.51        8.38      2.45 o
  10   7   7        2.19        0.99      2.48 o
  11   7   7       25.36       37.04      3.97 o
 -14   8   7        8.06       17.01      7.19 o
 -13   8   7        0.54        0.62      3.38 o
 -12   8   7        4.42        5.32      2.94 o
 -11   8   7       20.41       23.48      3.17 o
 -10   8   7        9.85        4.00      2.29 o
  -9   8   7        0.15        0.92      2.45 o
  -8   8   7       16.99       14.05      1.98 o
  -7   8   7       90.35       69.51      2.81 o
  -6   8   7       32.96       26.51      1.89 o
  -5   8   7      160.55      150.41      3.53 o
  -4   8   7      468.54      454.95     16.00 o
  -3   8   7       83.34       83.98      3.44 o
  -2   8   7       23.48       22.48      2.19 o
  -1   8   7        9.38       11.37      0.98 o
   0   8   7      210.22      213.19      3.64 o
   1   8   7      203.62      210.11      3.55 o
   2   8   7        6.42        4.38      0.96 o
   3   8   7       23.74       23.54      1.30 o
   4   8   7       43.12       39.86      1.71 o
   5   8   7        0.15       -1.06      1.50 o
   6   8   7        4.63        5.24      2.07 o
   7   8   7       90.99       93.40      3.58 o
   8   8   7       11.06        9.46      2.64 o
   9   8   7       34.89       27.63      3.25 o
  10   8   7       30.10       26.48      3.71 o
  11   8   7       39.68       49.48      5.13 o
 -13   9   7        7.78       10.07      3.87 o
 -12   9   7       50.38       47.98      4.10 o
 -11   9   7       17.41       18.10      3.00 o
 -10   9   7        1.53        1.76      2.31 o
  -9   9   7       27.57       32.34      2.49 o
  -8   9   7        9.39       16.44      2.08 o
  -7   9   7       13.29        4.42      1.70 o
  -6   9   7      156.89      162.61      3.99 o
  -5   9   7       86.12       85.56      4.36 o
  -4   9   7        0.22        1.06      1.98 o
  -3   9   7      170.42      185.34      5.21 o
  -2   9   7      199.17      197.35      5.26 o
  -1   9   7      155.40      169.74      3.02 o
   0   9   7        2.84        0.69      1.61 o
   1   9   7        0.71       -0.53      0.86 o
   2   9   7      101.48       96.81      2.23 o
   3   9   7      449.06      433.09      5.78 o
   4   9   7       34.91       36.27      2.09 o
   5   9   7       85.06       73.36      3.90 o
   6   9   7      218.17      226.83      5.83 o
   7   9   7       18.85       19.20      2.67 o
   8   9   7        0.50       -2.30      2.30 o
   9   9   7        0.72       -0.79      2.55 o
  10   9   7        0.21        1.29      3.43 o
  11   9   7       25.74       30.14      4.73 o
 -13  10   7        8.04        6.74      3.43 o
 -12  10   7        0.14       -2.24      2.88 o
 -11  10   7        4.45        2.70      2.83 o
 -10  10   7       15.01       16.57      2.85 o
  -9  10   7       76.46       78.74      4.18 o
  -8  10   7        3.75        4.12      1.83 o
  -7  10   7       23.29       30.56      2.50 o
  -6  10   7        1.58       -1.08      1.86 o
  -5  10   7      127.54      113.60      3.16 o
  -4  10   7     1007.05      967.79     15.61 o
  -3  10   7      895.49      860.29     14.13 o
  -2  10   7       58.78       61.19      3.32 o
  -1  10   7        0.00       -0.75      1.13 o
   0  10   7       24.13       19.91      1.68 o
   1  10   7        1.36        1.30      0.87 o
   2  10   7       81.75       65.86      1.86 o
   3  10   7        1.13        1.70      1.19 o
   4  10   7        3.86        1.32      1.45 o
   5  10   7       19.51       20.98      2.38 o
   6  10   7       17.57       12.23      2.42 o
   7  10   7       28.33       26.45      2.88 o
   8  10   7       45.07       47.28      3.55 o
   9  10   7       13.69       11.97      3.55 o
  10  10   7       17.18       14.05      3.89 o
 -12  11   7       12.02       12.86      3.59 o
 -11  11   7        0.01        3.15      2.88 o
 -10  11   7        3.20        1.18      2.42 o
  -9  11   7       32.51       48.03      3.74 o
  -8  11   7        5.67        9.69      2.02 o
  -7  11   7       79.57       81.75      3.14 o
  -6  11   7        2.83        7.84      1.61 o
  -5  11   7      352.70      323.48      5.91 o
  -4  11   7       32.37       32.67      2.90 o
  -3  11   7       93.91       85.70      3.96 o
  -2  11   7      277.65      270.98      5.13 o
  -1  11   7       79.88       70.95      2.60 o
   0  11   7      154.02      144.89      3.71 o
   1  11   7      157.23      134.70      2.98 o
   2  11   7       30.51       31.40      1.60 o
   3  11   7        0.00       -0.44      1.43 o
   4  11   7       10.19        9.66      1.80 o
   5  11   7      100.59      109.40      3.70 o
   6  11   7      110.50      119.45      4.52 o
   7  11   7       55.20       61.65      3.65 o
   8  11   7       63.79       59.86      4.64 o
   9  11   7        1.95       -3.20      3.92 o
  10  11   7        0.38       -2.00      3.49 o
 -12  12   7        0.01       -2.07      3.27 o
 -11  12   7       33.45       53.76      4.26 o
 -10  12   7        2.60        6.61      3.93 o
  -9  12   7        3.57        3.03      2.14 o
  -8  12   7       31.59       34.44      2.62 o
  -7  12   7       34.54       39.22      2.50 o
  -6  12   7        0.27        0.52      1.46 o
  -5  12   7       78.89       79.22      2.70 o
  -4  12   7       10.30        9.36      3.27 o
  -3  12   7        2.21        0.44      2.23 o
  -2  12   7       89.07       97.18      3.17 o
  -1  12   7      419.76      404.61      6.94 o
   0  12   7      106.34      106.80      3.55 o
   1  12   7        5.46        3.81      1.62 o
   2  12   7       59.93       51.34      1.98 o
   3  12   7        4.31        2.40      1.70 o
   4  12   7       12.59       12.02      2.03 o
   5  12   7       25.73       27.12      2.48 o
   6  12   7        3.76       -1.18      2.64 o
   7  12   7        1.14        2.40      2.88 o
   8  12   7        0.62       -3.48      3.48 o
   9  12   7        4.54        0.67      3.23 o
 -11  13   7       36.51       67.23      4.69 o
 -10  13   7       12.51       11.68      2.74 o
  -9  13   7       13.37       15.65      2.50 o
  -8  13   7        0.14       -1.92      1.92 o
  -7  13   7       21.00       17.34      3.03 o
  -6  13   7       68.43       81.44      4.25 o
  -5  13   7        8.46       17.47      2.81 o
  -4  13   7        0.22       -0.37      2.08 o
  -3  13   7        0.07       -2.08      2.08 o
  -2  13   7        5.97        9.01      1.58 o
  -1  13   7       39.68       40.15      2.31 o
   0  13   7      272.36      263.35      5.40 o
   1  13   7       53.77       53.94      2.75 o
   2  13   7        7.03        6.40      1.32 o
   3  13   7       58.28       57.53      4.96 o
   4  13   7      165.24      153.26      6.34 o
   5  13   7        4.57        4.42      2.27 o
   6  13   7        1.88        1.48      2.63 o
   7  13   7        5.08        6.69      3.12 o
   8  13   7        1.28       -0.07      3.08 o
   9  13   7        0.46        3.51      3.35 o
 -11  14   7        6.20       16.63      5.13 o
 -10  14   7        9.20       15.02      4.62 o
  -9  14   7        5.37       -0.94      3.65 o
  -8  14   7       14.85       13.26      3.16 o
  -7  14   7       17.58       18.38      3.27 o
  -6  14   7        2.18        0.35      3.40 o
  -5  14   7       72.34       76.78      4.20 o
  -4  14   7        8.42        3.58      2.55 o
  -3  14   7        2.35        6.07      2.38 o
  -2  14   7        1.09        2.81      2.11 o
  -1  14   7       15.31       11.02      1.85 o
   0  14   7       40.46       38.06      2.88 o
   1  14   7        0.19       -1.78      1.78 o
   2  14   7       10.04        9.41      1.58 o
   3  14   7        8.46        5.17      2.12 o
   4  14   7        3.91        1.85      2.20 o
   5  14   7       29.74       29.64      3.03 o
   6  14   7        0.39       -1.85      3.19 o
   7  14   7        4.86        5.24      3.15 o
   8  14   7        0.08       -3.06      3.06 o
 -10  15   7        0.59       -4.02      4.02 o
  -9  15   7        1.35        0.91      3.97 o
  -8  15   7       23.76       25.44      5.24 o
  -7  15   7        5.57        5.51      3.52 o
  -6  15   7       51.55       69.08      5.13 o
  -5  15   7        1.42        4.88      3.09 o
  -4  15   7       16.92       17.09      3.40 o
  -3  15   7        0.08        2.00      2.81 o
  -2  15   7       25.65       28.28      3.52 o
  -1  15   7       67.53       69.23      5.78 o
   0  15   7        7.91       10.95      2.48 o
   1  15   7        1.47       -2.17      2.17 o
   2  15   7        1.16        0.06      2.38 o
   3  15   7        0.64       -1.90      1.90 o
   4  15   7       10.15       10.05      2.43 o
   5  15   7        4.07        4.43      2.45 o
   6  15   7        0.16        0.67      2.66 o
   7  15   7        0.58        5.07      3.17 o
   8  15   7        9.44        9.92      3.64 o
  -9  16   7       10.22       13.54      5.77 o
  -8  16   7        3.25        4.05      4.80 o
  -7  16   7        0.75       -0.54      4.60 o
  -6  16   7       73.60       94.44      7.35 o
  -5  16   7       34.60       44.41      7.04 o
  -4  16   7        4.09        0.83      4.94 o
  -3  16   7       17.86       14.95      4.57 o
  -2  16   7        0.68       -2.52      6.72 o
  -1  16   7        0.01        0.54      3.62 o
   0  16   7        2.33        1.75      2.59 o
   1  16   7        1.04       -0.47      2.32 o
   2  16   7        3.35       -1.80      2.45 o
   3  16   7        0.08       -1.05      1.88 o
   4  16   7        0.23        1.20      2.36 o
   5  16   7        0.07        1.58      4.00 o
   6  16   7        0.53        3.33      2.97 o
   7  16   7        1.03       -3.10      3.10 o
  -8  17   7       23.92       21.04      5.82 o
  -7  17   7        0.09        1.15      4.48 o
  -6  17   7        5.44        7.26      5.55 o
  -5  17   7       28.55       35.44      6.86 o
  -4  17   7       97.60      115.93      7.82 o
  -3  17   7        3.56        0.09      4.10 o
  -2  17   7       35.63       38.22      5.28 o
  -1  17   7        5.05        6.80      4.31 o
   0  17   7        0.51       -3.65      5.01 o
   1  17   7       24.39       17.23      3.15 o
   2  17   7        6.57        9.12      3.99 o
   3  17   7        5.27        7.38      2.98 o
   4  17   7        2.65        1.70      2.55 o
   5  17   7        0.01        1.91      2.57 o
   6  17   7        0.26       -1.17      3.05 o
  -7  18   7        3.16       11.82     10.92 o
  -6  18   7        2.95        1.33      4.72 o
  -5  18   7        2.92       -4.13      4.13 o
  -4  18   7        0.26        1.28      4.37 o
  -3  18   7       26.85       40.10     12.00 o
  -2  18   7       16.51       20.65      4.93 o
  -1  18   7        6.39        7.28      4.16 o
   0  18   7        0.34       -0.58      3.78 o
   1  18   7        2.21        1.48      3.76 o
   2  18   7        3.66        9.25      3.27 o
   3  18   7        5.47        6.32      3.25 o
   4  18   7        7.72        8.41      6.61 o
   5  18   7        0.15       -4.87      4.87 o
  -5  19   7        3.03        3.47      8.39 o
  -4  19   7        4.05        6.19      4.78 o
  -3  19   7       13.99       10.23      4.97 o
  -2  19   7        5.23        3.17      5.50 o
  -1  19   7       36.48       44.03      6.34 o
   0  19   7        3.96        7.23      5.48 o
   1  19   7        8.47       11.68      4.43 o
   2  19   7        1.59        3.37      4.30 o
   3  19   7       31.71       50.54      4.67 o
  -2  20   7       75.09       87.37     17.87 o
  -1  20   7        6.38        5.61      4.61 o
   0  20   7        4.89        2.57      4.34 o
 -15   0   8       73.78       90.79     10.83 o
 -14   0   8       99.58      126.66     11.60 o
 -13   0   8       11.85       22.34      6.81 o
 -12   0   8        9.69       15.43      5.73 o
 -11   0   8        2.34       -0.23      4.29 o
 -10   0   8      156.42      164.71     14.44 o
  -9   0   8     1995.07     1919.17     39.03 o
  -8   0   8      410.46      356.63      9.33 o
  -7   0   8        1.91       -0.01      1.53 o
  -6   0   8      426.58      410.33      8.71 o
  -5   0   8      111.22      105.19      2.78 o
  -4   0   8       78.81       62.80      2.10 o
  -3   0   8      340.68      349.77      7.34 o
  -2   0   8       63.71       91.06      2.27 o
  -1   0   8      680.08      737.58      9.72 o
   0   0   8       23.70       36.73      1.62 o
   1   0   8       44.85       41.77      2.12 o
   2   0   8       28.09       42.65      3.05 o
   3   0   8      157.76      146.64      5.25 o
   4   0   8      116.02      110.15     10.06 o
   5   0   8        4.13       -2.24      2.24 o
   6   0   8      313.88      323.37      9.73 o
   7   0   8        0.11       -1.21      6.16 o
   8   0   8       14.06       15.32      3.45 o
   9   0   8       15.59       13.79      3.80 o
  10   0   8       57.77       70.85     12.39 o
  11   0   8        2.01        2.78      4.13 o
  12   0   8        0.13       -4.20      4.20 o
 -15   1   8        7.97        1.42      4.45 o
 -14   1   8       75.41       93.51      7.34 o
 -13   1   8       45.80       48.17      5.50 o
 -12   1   8        1.54        0.80      4.33 o
 -11   1   8       13.81       10.85      2.81 o
 -10   1   8       48.02       39.37      2.78 o
  -9   1   8       23.23       23.07      2.23 o
  -8   1   8        0.20       -1.23      1.23 o
  -7   1   8       87.07       89.88      2.46 o
  -6   1   8       66.38       74.45      1.91 o
  -5   1   8       22.95       24.53      1.03 o
  -4   1   8      262.09      263.16      3.89 o
  -3   1   8      273.03      318.47      3.67 o
  -2   1   8      520.47      539.24      5.52 o
  -1   1   8      106.60      101.97      1.89 o
   0   1   8     1049.48      979.92     10.70 o
   1   1   8     4422.18     4604.60     39.58 o
   2   1   8      893.72      881.32      9.87 o
   3   1   8      960.19      965.64     12.65 o
   4   1   8     2270.33     2319.90     30.86 o
   5   1   8       80.87       91.47      4.40 o
   6   1   8       79.40       77.13      3.46 o
   7   1   8       35.06       32.16      2.70 o
   8   1   8       35.21       36.98      3.04 o
   9   1   8        7.22        8.03      2.60 o
  10   1   8        0.03       -0.43      2.52 o
  11   1   8        1.52        0.78      2.92 o
  12   1   8        7.01        7.53      3.37 o
 -15   2   8        2.36       -0.75      4.30 o
 -14   2   8        0.22        5.81      4.21 o
 -13   2   8        0.71       -0.54      3.76 o
 -12   2   8        0.03        0.02      2.66 o
 -11   2   8       39.93       42.99      3.60 o
 -10   2   8      212.02      205.45      6.40 o
  -9   2   8      169.12      156.95      4.92 o
  -8   2   8       92.33       78.13      2.95 o
  -7   2   8       37.42       33.04      1.58 o
  -6   2   8       65.20       60.32      1.76 o
  -5   2   8      454.76      451.58      6.34 o
  -4   2   8      170.35      167.09      2.63 o
  -3   2   8       53.02       51.74      1.26 o
  -2   2   8       45.82       38.01      1.00 o
  -1   2   8      660.06      729.40      6.80 o
   0   2   8      247.37      280.33      5.55 o
   1   2   8      161.88      175.63      2.79 o
   2   2   8      202.54      209.74      3.70 o
   3   2   8      864.84      873.71     10.70 o
   4   2   8        0.06        3.07      1.63 o
   5   2   8       37.99       40.38      2.54 o
   6   2   8       14.24       19.38      2.39 o
   7   2   8       31.21       29.77      2.73 o
   8   2   8        8.00       10.47      2.59 o
   9   2   8        6.06        3.87      3.24 o
  10   2   8       11.55       12.61      3.01 o
  11   2   8        0.27        2.65      2.97 o
  12   2   8        0.80        0.85      2.96 o
 -14   3   8       15.07       19.59      5.71 o
 -13   3   8        1.97       -1.12      3.74 o
 -12   3   8       10.89       13.83      3.23 o
 -11   3   8       20.78       18.56      2.95 o
 -10   3   8       61.61       49.06      3.21 o
  -9   3   8       14.75       12.84      2.23 o
  -8   3   8       11.88       16.20      2.14 o
  -7   3   8       13.73       14.41      1.30 o
  -6   3   8       63.26       69.14      1.94 o
  -5   3   8      780.07      778.36      9.63 o
  -4   3   8      120.57      121.69      2.61 o
  -3   3   8        4.59        7.77      0.62 o
  -2   3   8       32.87       26.10      1.02 o
  -1   3   8        3.48        6.52      0.72 o
   0   3   8     1913.23     1984.83     18.73 o
   1   3   8       93.66      109.99      4.21 o
   2   3   8       55.64       57.60      1.84 o
   3   3   8       46.02       43.79      2.09 o
   4   3   8        4.87        7.27      1.76 o
   5   3   8      482.65      479.60      8.45 o
   6   3   8       15.43       13.78      2.30 o
   7   3   8       43.40       36.72      2.87 o
   8   3   8       67.74       78.18      3.83 o
   9   3   8       18.19       18.03      2.95 o
  10   3   8       19.12       16.75      3.18 o
  11   3   8        3.50        2.40      2.71 o
  12   3   8       21.17       26.42      3.62 o
 -14   4   8        0.39        5.69      4.41 o
 -13   4   8        0.45        0.96      3.07 o
 -12   4   8        9.97        9.28      3.07 o
 -11   4   8        0.11       -0.78      2.68 o
 -10   4   8       12.73        9.73      2.30 o
  -9   4   8        1.72        1.35      1.95 o
  -8   4   8       33.41       27.84      2.37 o
  -7   4   8      493.90      436.31      7.21 o
  -6   4   8      356.82      336.78      4.60 o
  -5   4   8        0.08       -0.16      1.00 o
  -4   4   8        4.05        4.15      1.02 o
  -3   4   8       17.11       21.24      1.06 o
  -2   4   8      107.71      112.89      2.19 o
  -1   4   8     2596.45     2665.41     23.17 o
   0   4   8       29.47       39.94      1.54 o
   1   4   8      555.52      609.06      7.66 o
   2   4   8        5.75        3.49      1.09 o
   3   4   8       12.66       15.03      1.37 o
   4   4   8      305.29      292.60      5.81 o
   5   4   8       51.76       55.63      2.80 o
   6   4   8      218.70      190.28      5.08 o
   7   4   8        0.01        1.33      2.03 o
   8   4   8        1.34        2.84      2.24 o
   9   4   8       18.71       19.85      2.99 o
  10   4   8       25.49       29.66      3.22 o
  11   4   8        0.46        0.65      2.72 o
  12   4   8       15.69       21.02      3.87 o
 -14   5   8       17.83       27.52      4.49 o
 -13   5   8        0.01       -3.06      3.06 o
 -12   5   8        0.30        1.36      2.82 o
 -11   5   8        0.03        0.88      2.46 o
 -10   5   8        6.73        2.69      2.16 o
  -9   5   8       14.03       20.60      2.40 o
  -8   5   8      218.63      200.64      4.66 o
  -7   5   8       18.70       17.02      1.82 o
  -6   5   8      261.70      253.41      4.36 o
  -5   5   8        7.51        4.71      1.20 o
  -4   5   8      192.41      205.83      4.53 o
  -3   5   8      154.67      168.14      3.05 o
  -2   5   8     1471.62     1507.58     16.82 o
  -1   5   8      305.52      300.71      4.11 o
   0   5   8      319.42      305.48      3.75 o
   1   5   8        0.05       -0.53      0.86 o
   2   5   8       30.82       30.33      1.52 o
   3   5   8       60.41       51.03      2.94 o
   4   5   8       45.28       49.64      2.33 o
   5   5   8      805.11      803.87     12.57 o
   6   5   8       93.33       97.08      3.76 o
   7   5   8       59.04       58.77      3.21 o
   8   5   8      105.95      118.01      6.99 o
   9   5   8        9.43        7.55      2.42 o
  10   5   8       31.91       37.40      3.34 o
  11   5   8       53.29       56.61      3.92 o
 -14   6   8       10.61        7.19      8.63 o
 -13   6   8        6.91        8.28      3.40 o
 -12   6   8        0.09        1.69      2.90 o
 -11   6   8       11.39        6.47      2.47 o
 -10   6   8       87.44       73.91      3.78 o
  -9   6   8       19.66       15.50      2.02 o
  -8   6   8       16.68       12.97      1.83 o
  -7   6   8      115.32       92.37      3.12 o
  -6   6   8        4.60        6.73      1.42 o
  -5   6   8       99.19       94.01      2.83 o
  -4   6   8        6.90        3.11      0.88 o
  -3   6   8      255.50      261.06      4.03 o
  -2   6   8      147.03      142.56      3.08 o
  -1   6   8      475.17      464.98      6.25 o
   0   6   8      156.74      132.15      2.81 o
   1   6   8        9.31        9.39      1.05 o
   2   6   8       88.61       85.04      2.06 o
   3   6   8      165.77      175.01      3.20 o
   4   6   8      180.61      172.64      4.45 o
   5   6   8      185.93      198.44      5.04 o
   6   6   8      111.20      112.20      7.14 o
   7   6   8        0.13       -1.39      1.84 o
   8   6   8        6.10        7.84      2.18 o
   9   6   8       52.73       56.27      3.46 o
  10   6   8       16.36       14.71      2.91 o
  11   6   8        5.88        3.10      3.14 o
 -14   7   8        0.09       -3.49      3.49 o
 -13   7   8       17.61       24.38      4.12 o
 -12   7   8       62.20       57.23      9.17 o
 -11   7   8        2.12        0.36      2.42 o
 -10   7   8       13.48        7.62      2.34 o
  -9   7   8        4.21        3.92      1.86 o
  -8   7   8      213.25      205.71      4.88 o
  -7   7   8       11.75       13.72      1.68 o
  -6   7   8       56.60       50.72      2.30 o
  -5   7   8       57.44       54.44      2.25 o
  -4   7   8      112.45      104.66      2.30 o
  -3   7   8       31.81       29.15      1.32 o
  -2   7   8      171.43      184.83      3.16 o
  -1   7   8      361.34      352.49      5.08 o
   0   7   8        1.49        0.24      0.78 o
   1   7   8      782.46      738.50      8.32 o
   2   7   8      245.22      243.75      3.42 o
   3   7   8        0.23       -1.16      1.16 o
   4   7   8      473.39      479.26      6.52 o
   5   7   8       11.66        8.53      1.83 o
   6   7   8       65.36       75.43      3.79 o
   7   7   8       61.91       62.71      3.19 o
   8   7   8        2.38        0.57      2.39 o
   9   7   8        0.02        0.21      2.68 o
  10   7   8        3.91        1.21      3.05 o
  11   7   8        0.53        0.49      4.16 o
 -13   8   8        2.14        2.62      3.47 o
 -12   8   8        4.94        7.16      4.12 o
 -11   8   8        9.76       11.76      2.83 o
 -10   8   8        0.71        1.70      2.24 o
  -9   8   8        4.30        3.02      1.86 o
  -8   8   8       98.81       98.77      3.60 o
  -7   8   8       98.86       93.39      4.10 o
  -6   8   8        7.57        6.76      1.59 o
  -5   8   8      100.56      103.21      2.99 o
  -4   8   8      297.91      294.58      6.69 o
  -3   8   8       52.33       47.03      3.46 o
  -2   8   8        2.05        0.41      0.79 o
  -1   8   8       11.02       15.18      1.56 o
   0   8   8      997.66      984.72     13.26 o
   1   8   8        4.95        3.51      1.05 o
   2   8   8        9.40       11.20      1.17 o
   3   8   8        1.94        1.69      1.21 o
   4   8   8       31.98       32.95      2.26 o
   5   8   8       38.60       40.92      2.91 o
   6   8   8        0.03       -0.72      2.06 o
   7   8   8       24.23       20.68      3.02 o
   8   8   8        7.79        7.42      2.67 o
   9   8   8        8.10        2.62      2.81 o
  10   8   8        0.35       -0.52      3.03 o
  11   8   8        3.12        7.76      5.54 o
 -13   9   8        4.83        4.44      3.64 o
 -12   9   8       26.77       38.75      5.40 o
 -11   9   8        0.93       -2.56      2.56 o
 -10   9   8        3.97       -1.93      2.23 o
  -9   9   8        0.03       -1.34      1.95 o
  -8   9   8       15.30       11.95      2.03 o
  -7   9   8        5.77        5.58      1.72 o
  -6   9   8       15.48        7.49      1.60 o
  -5   9   8       21.73       29.12      1.97 o
  -4   9   8        7.35        3.32      2.22 o
  -3   9   8      340.07      355.67     10.15 o
  -2   9   8      270.40      267.15      6.51 o
  -1   9   8      235.71      215.80      4.36 o
   0   9   8        0.09       -1.34      1.68 o
   1   9   8       18.33       12.79      1.41 o
   2   9   8       22.66       14.64      1.22 o
   3   9   8      144.59      124.83      3.05 o
   4   9   8       13.84        7.98      1.67 o
   5   9   8        0.30       -1.86      1.86 o
   6   9   8       16.53       11.65      2.41 o
   7   9   8        0.10       -2.14      2.14 o
   8   9   8        0.01       -0.55      2.50 o
   9   9   8       17.27       13.84      3.18 o
  10   9   8        5.12        2.33      3.63 o
 -13  10   8        0.18       -1.75      3.62 o
 -12  10   8       10.95       13.59      3.42 o
 -11  10   8       91.82      100.53     10.28 o
 -10  10   8        0.01       -1.72      2.08 o
  -9  10   8        8.42        7.64      2.13 o
  -8  10   8       72.96       61.05      3.02 o
  -7  10   8        0.88        0.49      1.61 o
  -6  10   8       11.93        8.66      1.61 o
  -5  10   8        4.68        2.71      2.30 o
  -4  10   8      248.42      227.02      6.19 o
  -3  10   8      120.74      132.93      6.42 o
  -2  10   8      276.30      261.81      6.59 o
  -1  10   8      112.81       99.54      2.94 o
   0  10   8      204.18      208.47      4.52 o
   1  10   8       72.79       62.93      1.89 o
   2  10   8       40.62       36.82      1.47 o
   3  10   8        5.45        3.34      1.59 o
   4  10   8        2.64        0.12      1.55 o
   5  10   8        1.50       -1.87      1.87 o
   6  10   8        8.14        3.21      2.34 o
   7  10   8        2.46       -0.80      2.28 o
   8  10   8        9.40       11.62      3.02 o
   9  10   8        3.13       -3.00      3.00 o
  10  10   8        0.00       -0.69      3.53 o
 -12  11   8       37.80       45.11      4.33 o
 -11  11   8        5.47        5.26      3.39 o
 -10  11   8       25.39       35.58      3.07 o
  -9  11   8       11.71       14.85      3.03 o
  -8  11   8      110.43      118.82      4.03 o
  -7  11   8        0.32        5.80      1.76 o
  -6  11   8       21.32       15.09      2.01 o
  -5  11   8       56.62       60.15      5.02 o
  -4  11   8        1.75        2.74      2.43 o
  -3  11   8       37.65       52.50      3.53 o
  -2  11   8        2.56        4.28      2.43 o
  -1  11   8      297.42      246.39      4.95 o
   0  11   8       70.70       72.13      2.90 o
   1  11   8        0.07       -1.39      1.39 o
   2  11   8        2.72        1.31      1.63 o
   3  11   8       37.48       34.46      2.28 o
   4  11   8        1.56        0.26      1.65 o
   5  11   8       96.71       88.54      4.82 o
   6  11   8       50.87       53.75      3.44 o
   7  11   8       11.75        5.60      2.56 o
   8  11   8        2.54        2.60      3.28 o
   9  11   8       10.24       15.25      5.02 o
  10  11   8        1.18        0.54      6.36 o
 -12  12   8        4.76        8.39      3.76 o
 -11  12   8        2.02        5.98      3.12 o
 -10  12   8       10.09        8.01      2.61 o
  -9  12   8        2.94        0.51      2.07 o
  -8  12   8       40.73       46.60      2.83 o
  -7  12   8       31.33       34.86      3.45 o
  -6  12   8       13.34       12.80      2.84 o
  -5  12   8       40.25       49.32      6.17 o
  -4  12   8      210.74      201.99      6.16 o
  -3  12   8       98.61       88.61      4.23 o
  -2  12   8       46.39       43.30      3.35 o
  -1  12   8       19.46       16.84      1.82 o
   0  12   8      108.41       95.27      6.37 o
   1  12   8        3.02        3.13      1.67 o
   2  12   8       34.48       30.71      1.77 o
   3  12   8        0.54        2.18      1.77 o
   4  12   8       81.49       77.31      3.10 o
   5  12   8       12.39       14.11      2.35 o
   6  12   8        8.26        6.59      2.71 o
   7  12   8        0.02       -0.79      2.86 o
   8  12   8       53.92       54.41      4.75 o
   9  12   8       26.03       27.58      4.15 o
 -11  13   8       45.41       68.15      6.92 o
 -10  13   8        0.06       -3.12      3.12 o
  -9  13   8        0.82       -2.81      2.81 o
  -8  13   8        0.04       -1.88      2.72 o
  -7  13   8       22.41       18.51      3.24 o
  -6  13   8        0.13        0.79      2.51 o
  -5  13   8        0.19        3.14      2.51 o
  -4  13   8        5.24        6.56      2.52 o
  -3  13   8       16.07       10.82      4.32 o
  -2  13   8       62.50       61.63      3.73 o
  -1  13   8       61.06       62.26      2.74 o
   0  13   8      111.33      113.77      3.66 o
   1  13   8        0.79        3.77      1.74 o
   2  13   8        1.21        1.10      1.27 o
   3  13   8       18.98       23.62      2.26 o
   4  13   8       79.21       92.06      3.38 o
   5  13   8        9.73        7.66      2.46 o
   6  13   8        5.75        3.49      3.86 o
   7  13   8       31.93       36.50      7.02 o
   8  13   8       46.10       50.42      6.53 o
 -11  14   8        6.10        2.25      5.64 o
 -10  14   8       24.76       34.42      5.53 o
  -9  14   8        3.04        6.89      3.35 o
  -8  14   8       44.85       49.94      4.31 o
  -7  14   8        0.07        3.39      2.84 o
  -6  14   8       46.26       56.67      4.20 o
  -5  14   8       21.51       15.91      3.09 o
  -4  14   8       27.94       31.70      3.24 o
  -3  14   8        0.62       -2.32      2.32 o
  -2  14   8       20.27       26.06      3.10 o
  -1  14   8        8.63        8.22      1.81 o
   0  14   8        1.49       -0.70      2.17 o
   1  14   8        9.59       11.47      2.20 o
   2  14   8       46.19       51.93      6.36 o
   3  14   8       24.89       28.73      2.60 o
   4  14   8        7.07        6.48      2.14 o
   5  14   8       13.79       13.95      2.69 o
   6  14   8       54.95       59.47      4.34 o
   7  14   8       10.16       10.07      3.32 o
   8  14   8        3.75        3.34      4.47 o
 -10  15   8       47.96       66.81      6.56 o
  -9  15   8        2.01        8.19      4.44 o
  -8  15   8        1.21       -3.55      3.55 o
  -7  15   8        1.42       -5.10      6.67 o
  -6  15   8        6.21        7.90      4.79 o
  -5  15   8       70.24       84.45     10.01 o
  -4  15   8       29.21       31.95      5.63 o
  -3  15   8       32.71       36.17      5.99 o
  -2  15   8        0.43        0.41      2.74 o
  -1  15   8       20.23       25.30      3.59 o
   0  15   8        1.94        0.43      1.93 o
   1  15   8        9.77        9.21      2.64 o
   2  15   8        3.66        3.50      2.62 o
   3  15   8        7.16       10.95      4.74 o
   4  15   8       18.36       14.68      2.58 o
   5  15   8        9.16       11.46      2.73 o
   6  15   8        0.55       -1.96      2.88 o
   7  15   8        0.96        1.97      3.19 o
  -9  16   8       30.37       38.99      6.87 o
  -8  16   8        0.84       -3.29      8.21 o
  -7  16   8       11.47       11.32      5.26 o
  -6  16   8        0.94        5.95      4.56 o
  -5  16   8       21.77       26.98      9.77 o
  -4  16   8        8.22       18.49      5.12 o
  -3  16   8       26.10       32.83      6.18 o
  -2  16   8        0.53       -0.15      4.87 o
  -1  16   8        3.98       -3.94      5.64 o
   0  16   8       10.32       10.81      4.05 o
   1  16   8        5.77        6.78      2.70 o
   2  16   8        7.39       13.15      3.36 o
   3  16   8       65.00       72.12      4.61 o
   4  16   8        0.70        0.44      2.56 o
   5  16   8        0.43        2.61      2.52 o
   6  16   8        0.24       -2.88      2.88 o
  -8  17   8        0.21        5.30      5.36 o
  -7  17   8        4.48        5.17      8.80 o
  -6  17   8        4.60       13.09      5.11 o
  -5  17   8        4.29       10.89      5.09 o
  -4  17   8        6.11        2.62      4.23 o
  -3  17   8        3.44       -1.11      7.81 o
  -2  17   8       18.47       25.13      4.88 o
  -1  17   8        0.01       -2.58      3.80 o
   0  17   8        5.24        2.40      3.85 o
   1  17   8        0.09        2.19      3.85 o
   2  17   8       26.54       33.26      4.30 o
   3  17   8        1.92        4.66      3.12 o
   4  17   8       12.65        9.69      2.34 o
   5  17   8        4.74        6.67      2.84 o
  -6  18   8       22.20       30.94     11.89 o
  -5  18   8       12.58       18.32      5.36 o
  -4  18   8        0.24       -2.69      5.19 o
  -3  18   8        0.38       -0.59      4.20 o
  -2  18   8       11.88        5.34      5.96 o
  -1  18   8        0.00       -0.50      4.07 o
   0  18   8        1.20       -0.08      4.05 o
   1  18   8        1.92        2.12      5.01 o
   2  18   8        1.02        1.77      4.24 o
   3  18   8       14.09       19.63      3.76 o
   4  18   8        5.57        3.47      3.41 o
  -5  19   8        6.15        3.82      6.34 o
  -4  19   8        1.79       -4.47      4.47 o
  -3  19   8        0.24        4.26      4.43 o
  -2  19   8        0.13       -2.76      4.28 o
  -1  19   8        1.30        6.22      4.42 o
   0  19   8        1.16        2.12      4.30 o
   1  19   8        0.00       -3.63      3.63 o
   2  19   8        0.61        1.62      4.48 o
 -14   1   9      144.55      176.23      9.34 o
 -13   1   9       15.86       21.29      5.64 o
 -12   1   9        6.94       12.02      3.78 o
 -11   1   9        1.68        1.41      2.95 o
 -10   1   9       34.22       26.51      3.02 o
  -9   1   9       68.89       75.64      5.80 o
  -8   1   9        4.32        1.35      1.56 o
  -7   1   9       60.20       53.69      1.92 o
  -6   1   9      132.75      142.48      2.66 o
  -5   1   9       79.91       76.47      1.96 o
  -4   1   9       49.19       42.87      1.23 o
  -3   1   9      165.17      198.31      3.79 o
  -2   1   9      170.38      180.91      2.59 o
  -1   1   9       59.19       78.80      1.61 o
   0   1   9      161.28      202.43      2.65 o
   1   1   9      134.68      134.93      3.29 o
   2   1   9      121.16      112.87      2.62 o
   3   1   9       26.85       27.46      2.03 o
   4   1   9      351.46      348.35      6.68 o
   5   1   9       55.00       58.30      3.61 o
   6   1   9       50.80       51.99      3.13 o
   7   1   9        0.01        0.32      2.10 o
   8   1   9       28.97       24.29      2.90 o
   9   1   9        0.60        0.19      2.77 o
  10   1   9       12.33       19.16      3.27 o
  11   1   9        2.26       -3.44      4.98 o
 -14   2   9        7.97        8.21      4.59 o
 -13   2   9       20.07       15.34      9.30 o
 -12   2   9       15.50       16.99      4.00 o
 -11   2   9        0.91       -2.32      2.32 o
 -10   2   9      100.79       91.24      5.41 o
  -9   2   9      639.67      574.18     14.20 o
  -8   2   9      115.77      101.32      5.27 o
  -7   2   9      297.16      264.08      4.18 o
  -6   2   9      171.26      174.78      3.17 o
  -5   2   9      189.12      170.23      2.66 o
  -4   2   9       75.76       73.57      1.55 o
  -3   2   9       88.67       98.35      1.74 o
  -2   2   9      642.10      687.45      6.18 o
  -1   2   9      515.69      515.31      5.99 o
   0   2   9      271.65      302.01      3.95 o
   1   2   9      208.72      202.77      3.15 o
   2   2   9        1.88       -0.63      1.08 o
   3   2   9       61.74       67.27      2.35 o
   4   2   9       97.34       93.00      3.49 o
   5   2   9      496.67      478.30      8.63 o
   6   2   9      166.57      156.12      4.73 o
   7   2   9       16.65       10.92      2.39 o
   8   2   9        1.54       -0.94      2.84 o
   9   2   9       83.67       92.03      4.53 o
  10   2   9        1.38        1.42      3.15 o
  11   2   9        8.60        0.92      4.35 o
 -14   3   9       12.43       15.58      4.90 o
 -13   3   9        7.27        3.89      3.96 o
 -12   3   9        3.90        3.98      2.84 o
 -11   3   9       23.80       25.92      3.28 o
 -10   3   9       46.32       51.91      5.27 o
  -9   3   9      314.41      291.71      6.80 o
  -8   3   9      399.69      375.35      7.26 o
  -7   3   9       18.72       14.79      1.74 o
  -6   3   9       51.05       47.11      1.69 o
  -5   3   9        1.18        0.83      0.68 o
  -4   3   9        0.05       -0.66      0.66 o
  -3   3   9      992.31     1005.95     10.14 o
  -2   3   9      451.38      454.43      5.25 o
  -1   3   9       59.94       54.05      1.41 o
   0   3   9      311.80      330.06      3.95 o
   1   3   9       85.79       86.11      2.55 o
   2   3   9       15.30       17.60      1.34 o
   3   3   9       58.25       58.15      2.19 o
   4   3   9      107.35       96.43      3.41 o
   5   3   9      165.82      171.53      4.68 o
   6   3   9        9.17        3.87      2.71 o
   7   3   9        3.36        3.34      2.17 o
   8   3   9       27.12       20.36      3.16 o
   9   3   9       49.38       53.67      3.82 o
  10   3   9       29.76       32.43      5.20 o
  11   3   9        0.25        3.57      3.20 o
 -14   4   9        0.14       -3.96      3.96 o
 -13   4   9        0.13        0.89      5.80 o
 -12   4   9       29.40       28.59      3.66 o
 -11   4   9        1.52        0.91      2.47 o
 -10   4   9       10.94        6.76      2.46 o
  -9   4   9       27.50       23.29      2.55 o
  -8   4   9      101.77       92.46      3.30 o
  -7   4   9        7.34        5.99      1.59 o
  -6   4   9      147.43      146.64      3.69 o
  -5   4   9       71.68       66.45      2.40 o
  -4   4   9        4.02        4.82      1.01 o
  -3   4   9      396.52      434.69      5.51 o
  -2   4   9       38.88       45.42      1.83 o
  -1   4   9        0.00        0.46      0.61 o
   0   4   9      339.88      351.72      4.09 o
   1   4   9      136.21      129.51      2.80 o
   2   4   9      367.12      355.03      5.33 o
   3   4   9        0.89        2.56      1.23 o
   4   4   9        0.54        0.10      1.60 o
   5   4   9       21.39       16.61      2.48 o
   6   4   9        2.76       -0.77      1.88 o
   7   4   9       42.52       37.78      3.03 o
   8   4   9       53.12       52.83      3.56 o
   9   4   9       11.45       10.21      2.94 o
  10   4   9       19.33       23.88      3.74 o
  11   4   9        8.95        9.69      3.08 o
 -14   5   9        4.87        4.21      4.52 o
 -13   5   9       10.75       10.24      3.77 o
 -12   5   9        1.76        3.24      2.96 o
 -11   5   9       21.41       20.69      3.25 o
 -10   5   9        3.51        0.34      2.08 o
  -9   5   9      150.79      135.65      4.04 o
  -8   5   9        0.07       -1.40      1.40 o
  -7   5   9       36.66       37.39      2.26 o
  -6   5   9      198.12      160.61      4.31 o
  -5   5   9       19.22       20.18      1.67 o
  -4   5   9      191.51      207.46      3.66 o
  -3   5   9       53.98       65.77      2.03 o
  -2   5   9        1.92        3.54      0.85 o
  -1   5   9      755.78      757.84      8.69 o
   0   5   9      609.64      621.37      7.37 o
   1   5   9        5.55        6.07      1.12 o
   2   5   9      125.08      129.65      2.74 o
   3   5   9        7.44        4.74      1.38 o
   4   5   9       32.66       32.31      2.13 o
   5   5   9       42.38       37.37      2.68 o
   6   5   9       49.62       57.73      3.20 o
   7   5   9       16.44       15.08      2.57 o
   8   5   9       74.91       83.25      4.29 o
   9   5   9        1.12        1.07      2.41 o
  10   5   9        4.37        6.35      2.82 o
  11   5   9        4.51        6.98      3.41 o
 -14   6   9        3.01       -0.70      4.56 o
 -13   6   9       26.71       38.63      4.49 o
 -12   6   9       14.41       22.83      3.66 o
 -11   6   9       11.62       11.44      3.51 o
 -10   6   9       40.00       41.01      3.25 o
  -9   6   9        2.27        5.01      1.79 o
  -8   6   9       54.43       52.63      2.65 o
  -7   6   9      175.04      167.25      5.38 o
  -6   6   9      125.86      130.18      3.52 o
  -5   6   9       39.44       43.09      2.58 o
  -4   6   9       83.66       86.57      2.29 o
  -3   6   9      397.79      393.82      5.64 o
  -2   6   9      261.40      283.93      4.47 o
  -1   6   9       35.88       32.82      1.52 o
   0   6   9      223.72      228.24      3.07 o
   1   6   9      126.31      129.61      2.81 o
   2   6   9      167.95      150.95      2.86 o
   3   6   9        1.84       -0.67      1.08 o
   4   6   9       15.62       13.16      1.85 o
   5   6   9        6.33        2.83      2.02 o
   6   6   9       96.90       87.96      5.20 o
   7   6   9        8.36       15.22      2.61 o
   8   6   9       15.31       15.74      2.91 o
   9   6   9       31.60       22.49      3.38 o
  10   6   9        1.72       -2.15      2.90 o
  11   6   9        7.85        5.27      3.49 o
 -14   7   9        0.62        2.71      3.63 o
 -13   7   9       57.26       76.21      5.48 o
 -12   7   9       14.01       18.38      3.69 o
 -11   7   9       22.57       24.96      3.49 o
 -10   7   9        7.63        9.81      2.53 o
  -9   7   9        8.57        5.39      1.91 o
  -8   7   9       91.55       87.89      3.33 o
  -7   7   9        0.96        0.57      1.50 o
  -6   7   9      168.39      144.21      3.77 o
  -5   7   9       83.04       83.33      2.82 o
  -4   7   9        0.66        1.64      1.64 o
  -3   7   9       30.07       29.33      1.78 o
  -2   7   9       18.45       21.94      1.37 o
  -1   7   9     1153.93     1163.67     15.27 o
   0   7   9      112.62      114.26      2.39 o
   1   7   9       20.16       18.14      1.35 o
   2   7   9      121.60      127.49      2.77 o
   3   7   9       31.91       20.61      1.54 o
   4   7   9       13.98       10.33      1.92 o
   5   7   9      145.66      145.81      5.06 o
   6   7   9        3.10        1.44      2.16 o
   7   7   9       10.67       10.21      2.59 o
   8   7   9       32.77       33.89      3.36 o
   9   7   9       12.49       12.90      4.53 o
  10   7   9       41.77       30.77      3.85 o
 -13   8   9        4.76        8.12      3.73 o
 -12   8   9       29.05       32.46      4.25 o
 -11   8   9       52.16       55.51      3.90 o
 -10   8   9        4.56        3.11      2.07 o
  -9   8   9        7.63        9.81      2.07 o
  -8   8   9      244.93      216.88      5.18 o
  -7   8   9       10.98       14.96      1.95 o
  -6   8   9      154.66      136.88      3.68 o
  -5   8   9      286.45      284.83      5.46 o
  -4   8   9      241.62      223.23      4.55 o
  -3   8   9       14.86       14.13      1.48 o
  -2   8   9      380.46      352.52      6.05 o
  -1   8   9      132.69      124.90      3.36 o
   0   8   9       36.72       39.23      2.23 o
   1   8   9      144.13      145.14      2.94 o
   2   8   9      617.69      594.69      7.29 o
   3   8   9        4.97        0.07      1.51 o
   4   8   9        9.50        2.31      1.66 o
   5   8   9      227.74      209.71      5.52 o
   6   8   9       83.74       93.49      4.24 o
   7   8   9        0.27       -2.26      2.26 o
   8   8   9        3.28        1.71      2.66 o
   9   8   9       28.19       32.45      3.61 o
  10   8   9        0.44        3.57      3.08 o
 -13   9   9        3.25        3.42      5.84 o
 -12   9   9        0.07       -2.57      3.24 o
 -11   9   9        2.03        0.24      2.55 o
 -10   9   9        0.34        0.23      2.43 o
  -9   9   9        9.59       11.43      2.19 o
  -8   9   9       60.38       56.40      3.63 o
  -7   9   9      807.01      750.61     11.44 o
  -6   9   9      111.03      106.69      5.16 o
  -5   9   9      427.55      402.25      6.90 o
  -4   9   9      174.16      179.05      5.54 o
  -3   9   9      566.16      501.61      9.81 o
  -2   9   9      615.23      556.59      8.57 o
  -1   9   9        3.33       -1.42      1.42 o
   0   9   9      131.35      132.09      3.69 o
   1   9   9      261.47      264.04      4.16 o
   2   9   9       89.86       82.94      2.69 o
   3   9   9        0.98       -0.36      1.55 o
   4   9   9       19.50       17.20      1.99 o
   5   9   9       36.60       34.81      2.79 o
   6   9   9        7.23        8.69      2.47 o
   7   9   9        0.39        1.36      2.32 o
   8   9   9       16.48       14.18      3.04 o
   9   9   9        8.95        9.10      3.38 o
  10   9   9       10.45       20.66      4.21 o
 -13  10   9        4.19        3.83      3.91 o
 -12  10   9        0.08       -2.21      3.25 o
 -11  10   9        0.33       -2.34      2.63 o
 -10  10   9       20.94       23.84      2.71 o
  -9  10   9        7.92        6.08      2.14 o
  -8  10   9        7.56        8.12      2.01 o
  -7  10   9       82.34       92.18      3.37 o
  -6  10   9        7.32       15.16      1.86 o
  -5  10   9       14.42       13.19      2.68 o
  -4  10   9        0.00        4.35      2.97 o
  -3  10   9       28.25       35.30      3.30 o
  -2  10   9       71.98       78.46      3.13 o
  -1  10   9        0.19       -1.42      1.42 o
   0  10   9       40.01       39.79      2.43 o
   1  10   9      171.68      163.53      3.55 o
   2  10   9       68.91       65.89      2.36 o
   3  10   9        1.56       -1.57      1.60 o
   4  10   9        8.09        5.92      1.79 o
   5  10   9       21.86       20.14      2.74 o
   6  10   9        0.01        1.51      2.26 o
   7  10   9        0.78       -0.03      2.47 o
   8  10   9       18.24       18.42      3.12 o
   9  10   9        0.17       -3.21      3.21 o
 -12  11   9        1.69       -3.09      3.09 o
 -11  11   9        4.24        3.94      2.94 o
 -10  11   9        7.63        3.47      2.42 o
  -9  11   9        0.44       -0.24      1.99 o
  -8  11   9       18.04       14.18      2.25 o
  -7  11   9       11.63       11.39      2.81 o
  -6  11   9      135.69      127.18      5.48 o
  -5  11   9       25.41       23.69      3.12 o
  -4  11   9        9.15        5.71      2.60 o
  -3  11   9      650.50      610.83     11.60 o
  -2  11   9        0.15       -2.43      2.43 o
  -1  11   9       27.47       23.57      1.93 o
   0  11   9        4.16        2.04      1.55 o
   1  11   9       56.54       49.37      2.73 o
   2  11   9      209.57      202.33      3.78 o
   3  11   9        9.30        9.11      1.91 o
   4  11   9       67.47       65.29      3.06 o
   5  11   9       18.24       19.59      3.55 o
   6  11   9       21.43       25.06      2.91 o
   7  11   9        1.79        2.92      2.60 o
   8  11   9        8.05       11.93      3.54 o
   9  11   9        0.04       -3.33      3.33 o
 -12  12   9       27.58       29.22      5.63 o
 -11  12   9       12.40        8.21      4.64 o
 -10  12   9       16.54       18.20      3.72 o
  -9  12   9        3.00        1.75      3.01 o
  -8  12   9        3.29        6.75      2.89 o
  -7  12   9        5.28        2.17      2.79 o
  -6  12   9       13.53       19.50      3.14 o
  -5  12   9        0.19        3.74      2.56 o
  -4  12   9       55.87       73.30      4.18 o
  -3  12   9       51.47       52.93      3.71 o
  -2  12   9       28.82       29.66      3.16 o
  -1  12   9      123.11      120.20      4.65 o
   0  12   9      114.14      112.01      3.56 o
   1  12   9       42.77       37.94      2.52 o
   2  12   9       78.53       76.27      2.73 o
   3  12   9       94.77      109.08      3.46 o
   4  12   9       49.56       50.59      2.75 o
   5  12   9       35.70       36.70      3.10 o
   6  12   9        0.08       -1.41      2.38 o
   7  12   9        4.89        7.87      3.25 o
   8  12   9        0.52        2.86      3.30 o
 -11  13   9      135.37      166.48     10.91 o
 -10  13   9       38.92       42.01      5.67 o
  -9  13   9        5.41        0.25      2.98 o
  -8  13   9       12.82       17.68      3.54 o
  -7  13   9       50.79       64.23      4.42 o
  -6  13   9        2.21        3.19      2.72 o
  -5  13   9      101.54      106.50      4.97 o
  -4  13   9      114.46      113.17      5.40 o
  -3  13   9        7.54        7.37      2.69 o
  -2  13   9        9.22        7.36      3.29 o
  -1  13   9       44.23       54.40      2.68 o
   0  13   9      111.79      109.74      3.74 o
   1  13   9       47.10       44.00      2.64 o
   2  13   9       56.45       62.30      3.12 o
   3  13   9       60.24       59.93      3.95 o
   4  13   9        0.00        0.47      1.84 o
   5  13   9        7.23        7.22      2.53 o
   6  13   9       13.03       15.51      3.23 o
   7  13   9        2.93       -0.51      3.08 o
   8  13   9        4.86        4.34      3.53 o
 -10  14   9       19.08       29.70      5.52 o
  -9  14   9       40.21       59.61      4.96 o
  -8  14   9        1.51        4.32      3.23 o
  -7  14   9       11.10       17.14      3.47 o
  -6  14   9       25.97       31.49      4.21 o
  -5  14   9       47.68       49.39      4.02 o
  -4  14   9        8.28       15.89      5.29 o
  -3  14   9        4.44        4.38      2.62 o
  -2  14   9       23.88       23.64      3.09 o
  -1  14   9        2.89        0.27      2.49 o
   0  14   9       15.15       15.14      2.16 o
   1  14   9        8.14        5.73      2.17 o
   2  14   9       15.37       20.01      2.74 o
   3  14   9       15.80       21.02      2.84 o
   4  14   9        4.26        3.17      2.11 o
   5  14   9        6.91       14.89      2.73 o
   6  14   9        1.25        4.28      2.94 o
   7  14   9        0.53        0.80      3.47 o
  -9  15   9       19.86       20.29      5.08 o
  -8  15   9        2.00        1.06      4.74 o
  -7  15   9        8.04        9.30      3.95 o
  -6  15   9        4.69        6.40      3.84 o
  -5  15   9       12.70       14.77      3.96 o
  -4  15   9       16.43       19.44      4.04 o
  -3  15   9        2.39        6.07      3.48 o
  -2  15   9        8.54        9.61      3.58 o
  -1  15   9        1.10       -1.25      3.04 o
   0  15   9        3.16        1.91      3.07 o
   1  15   9        0.54        0.17      2.90 o
   2  15   9        0.11        0.86      2.50 o
   3  15   9       53.72       58.49      4.89 o
   4  15   9        3.67       -1.13      2.08 o
   5  15   9        0.13       -2.34      2.34 o
   6  15   9        0.37       -0.37      2.96 o
  -9  16   9        0.42        0.97      5.39 o
  -8  16   9       25.24       28.86      6.30 o
  -7  16   9       14.25       17.54      4.63 o
  -6  16   9        1.77        2.92      3.88 o
  -5  16   9       17.61       18.44      4.31 o
  -4  16   9       68.82       76.27      8.59 o
  -3  16   9        0.06        1.43      4.46 o
  -2  16   9        1.74        7.23      7.17 o
  -1  16   9        4.09        5.84      4.33 o
   0  16   9        1.61       -0.79      3.68 o
   1  16   9        7.17        6.56      4.91 o
   2  16   9       13.57       13.67      3.12 o
   3  16   9       25.07       27.12      3.61 o
   4  16   9        8.57        9.37      2.25 o
   5  16   9        1.16        4.15      2.59 o
  -7  17   9        5.76       -0.07      5.36 o
  -6  17   9       12.83       12.52     12.23 o
  -5  17   9        0.95        0.30      4.66 o
  -4  17   9        8.96        4.28     12.21 o
  -3  17   9       25.42       27.46      6.86 o
  -2  17   9        0.37       -4.49      4.81 o
  -1  17   9       29.24       39.39      5.74 o
   0  17   9        1.26        2.62      4.08 o
   1  17   9        1.63        2.75      3.99 o
   2  17   9        5.25        7.27      4.16 o
   3  17   9       21.76       24.13      3.85 o
   4  17   9        1.14        4.60      3.36 o
  -6  18   9        2.56        1.82      5.13 o
  -5  18   9        2.32        8.15      6.20 o
  -4  18   9        3.57       13.55      5.37 o
  -3  18   9        1.71        4.03      4.50 o
  -2  18   9       19.24       12.84      4.93 o
  -1  18   9       11.10       15.36      4.99 o
   0  18   9        0.00       -3.71      3.71 o
   1  18   9       11.25       18.02      4.90 o
   2  18   9        0.23       11.91      4.76 o
   3  18   9        0.98        0.96      3.50 o
  -3  19   9       23.48       26.90      5.82 o
  -2  19   9        8.76        5.03      4.91 o
  -1  19   9        1.12        4.94      4.77 o
   0  19   9        0.08        7.30      9.50 o
 -14   0  10       18.43       34.07      8.08 o
 -13   0  10      124.52      140.92     12.05 o
 -12   0  10        1.72        3.25      5.10 o
 -11   0  10      112.61       97.91      9.02 o
 -10   0  10      479.93      445.36     17.78 o
  -9   0  10      309.64      284.90     10.36 o
  -8   0  10      558.78      506.88     12.51 o
  -7   0  10      280.98      274.84      6.82 o
  -6   0  10      394.81      414.75      6.59 o
  -5   0  10      287.53      266.05      9.22 o
  -4   0  10      641.86      574.42     15.04 o
  -3   0  10       17.25       14.61      1.34 o
  -2   0  10       81.94       82.21      2.45 o
  -1   0  10      128.71      119.34      2.70 o
   0   0  10      160.89      173.24      3.79 o
   1   0  10      528.25      545.77      9.66 o
   2   0  10      200.03      216.85      5.69 o
   3   0  10      510.19      492.18     11.93 o
   4   0  10       35.83       36.07      3.54 o
   5   0  10      651.20      657.66     15.63 o
   6   0  10       28.34       25.06      3.69 o
   7   0  10       12.66       15.12      3.79 o
   8   0  10       27.84       32.56      4.60 o
   9   0  10       56.51       56.57      6.41 o
  10   0  10       13.73       14.80      4.45 o
  11   0  10        3.53        2.55      4.46 o
 -14   1  10       51.50       55.87     16.58 o
 -13   1  10       15.26       17.83      4.67 o
 -12   1  10       26.10       31.93      4.68 o
 -11   1  10       56.96       62.58      5.20 o
 -10   1  10        1.95        4.55      3.36 o
  -9   1  10      132.83      126.32      5.59 o
  -8   1  10       38.78       39.43      2.62 o
  -7   1  10      115.07      101.59      2.81 o
  -6   1  10       55.00       46.23      1.58 o
  -5   1  10      134.74      157.61      2.45 o
  -4   1  10        1.52        5.29      0.80 o
  -3   1  10        7.64        4.41      0.76 o
  -2   1  10      849.57      868.40      8.53 o
  -1   1  10       17.04       17.85      1.31 o
   0   1  10      556.02      565.51      7.02 o
   1   1  10      257.59      239.69      3.87 o
   2   1  10        0.04        2.69      1.80 o
   3   1  10      402.89      393.50      7.19 o
   4   1  10      443.38      451.87      8.89 o
   5   1  10        0.01        3.09      2.03 o
   6   1  10       17.11       16.37      2.54 o
   7   1  10        8.08        8.86      2.43 o
   8   1  10       22.80       22.71      3.06 o
   9   1  10        1.69        3.00      2.68 o
  10   1  10        0.15        2.56      2.95 o
  11   1  10        6.86        4.44      3.28 o
 -14   2  10        1.03        8.17      4.54 o
 -13   2  10        0.25       -0.06      4.96 o
 -12   2  10      100.80      102.78      6.62 o
 -11   2  10        4.11        4.93      3.37 o
 -10   2  10        6.12        6.03      2.46 o
  -9   2  10        0.04        0.93      3.06 o
  -8   2  10      150.98      162.47      4.26 o
  -7   2  10        3.09        1.69      1.51 o
  -6   2  10        1.49        0.79      1.10 o
  -5   2  10       11.65        8.72      0.89 o
  -4   2  10      137.21      130.59      2.14 o
  -3   2  10       44.66       41.79      1.45 o
  -2   2  10       23.11       31.44      1.16 o
  -1   2  10      865.10      852.55     10.98 o
   0   2  10      914.09      911.73      9.49 o
   1   2  10      348.64      362.83      4.75 o
   2   2  10       35.93       38.80      1.89 o
   3   2  10      172.95      156.81      3.81 o
   4   2  10        1.68        0.98      2.84 o
   5   2  10        0.24        2.79      2.07 o
   6   2  10        7.92        4.86      2.23 o
   7   2  10        4.99        0.92      2.40 o
   8   2  10        0.22       -0.35      2.36 o
   9   2  10        0.86        1.20      2.87 o
  10   2  10        6.31        7.41      3.06 o
  11   2  10        0.05        1.68      3.18 o
 -14   3  10       29.32       29.32      8.78 o
 -13   3  10        0.13       -2.38      6.48 o
 -12   3  10       11.87       14.75      4.03 o
 -11   3  10       54.50       63.59      6.28 o
 -10   3  10        5.07        3.71      2.87 o
  -9   3  10       51.15       48.37      3.47 o
  -8   3  10      225.14      210.78      5.66 o
  -7   3  10      638.96      604.75      9.22 o
  -6   3  10      251.62      222.47      5.53 o
  -5   3  10       93.72       90.50      2.32 o
  -4   3  10      259.01      240.94      3.42 o
  -3   3  10      397.58      396.03      7.71 o
  -2   3  10      114.16      118.85      2.09 o
  -1   3  10      434.03      419.59      5.60 o
   0   3  10       68.43       76.70      1.87 o
   1   3  10      126.14      127.56      2.92 o
   2   3  10        8.43        7.37      1.36 o
   3   3  10       61.58       59.96      2.62 o
   4   3  10       29.21       29.52      2.38 o
   5   3  10        4.29        3.87      1.98 o
   6   3  10        0.97       -0.89      2.08 o
   7   3  10        0.04       -2.84      2.84 o
   8   3  10        9.33       14.47      3.29 o
   9   3  10       11.41       13.47      3.07 o
  10   3  10       13.73       12.05      3.37 o
  11   3  10        0.02       -1.97      3.14 o
 -14   4  10        0.29       -3.21      4.99 o
 -13   4  10        5.18        4.34      4.19 o
 -12   4  10       15.16       18.20      3.41 o
 -11   4  10        8.46        8.47      3.67 o
 -10   4  10       15.51       22.48      6.82 o
  -9   4  10      103.00      105.72      3.70 o
  -8   4  10       16.01       11.66      1.94 o
  -7   4  10       67.27       52.80      2.55 o
  -6   4  10       54.23       50.62      2.37 o
  -5   4  10      176.65      157.23      3.80 o
  -4   4  10      406.51      387.20      5.24 o
  -3   4  10      652.80      667.20      7.91 o
  -2   4  10      586.66      610.39      6.75 o
  -1   4  10      530.99      547.42      6.27 o
   0   4  10       68.26       65.26      1.72 o
   1   4  10        2.77        4.28      1.24 o
   2   4  10        1.23       -0.96      0.96 o
   3   4  10      245.02      257.87      5.07 o
   4   4  10      123.83      122.01      3.97 o
   5   4  10       60.13       59.21      3.11 o
   6   4  10        0.01        3.01      2.38 o
   7   4  10        5.74        6.74      2.42 o
   8   4  10        0.91        3.69      2.66 o
   9   4  10        0.27        4.10      2.87 o
  10   4  10       18.71       19.53      5.26 o
  11   4  10        0.34       -1.72      3.84 o
 -14   5  10        1.83        3.14      5.10 o
 -13   5  10       56.21       64.94      6.21 o
 -12   5  10        0.08       -2.04      2.80 o
 -11   5  10       16.36       14.58      3.08 o
 -10   5  10       26.93       31.70      4.08 o
  -9   5  10        7.65        7.55      1.92 o
  -8   5  10        1.96        1.44      1.62 o
  -7   5  10       16.53       22.36      2.47 o
  -6   5  10        1.56       -1.31      1.31 o
  -5   5  10       79.93       78.35      2.82 o
  -4   5  10       61.47       54.92      2.40 o
  -3   5  10        1.90        3.92      1.21 o
  -2   5  10      762.51      760.40      8.80 o
  -1   5  10       30.41       32.35      1.68 o
   0   5  10      334.28      314.88      4.57 o
   1   5  10        2.64        3.64      1.21 o
   2   5  10      339.93      318.13      4.77 o
   3   5  10        3.03        0.55      1.47 o
   4   5  10        0.69       -0.02      1.63 o
   5   5  10       66.66       70.21      5.48 o
   6   5  10       78.36       77.53      3.69 o
   7   5  10        0.16        3.24      2.40 o
   8   5  10       58.47       58.78      4.64 o
   9   5  10       75.36       78.40      5.36 o
  10   5  10        8.57       13.90      3.81 o
 -14   6  10       12.94       14.20      5.07 o
 -13   6  10        4.09        5.07      6.11 o
 -12   6  10       48.65       55.03      4.63 o
 -11   6  10        3.99        4.20      3.27 o
 -10   6  10       44.39       43.14      3.70 o
  -9   6  10        0.01       -1.65      1.71 o
  -8   6  10       44.39       44.14      3.95 o
  -7   6  10       41.25       23.09      2.08 o
  -6   6  10       13.18       11.26      1.71 o
  -5   6  10       45.82       54.97      2.47 o
  -4   6  10        0.57        2.03      1.33 o
  -3   6  10      330.45      322.02      5.78 o
  -2   6  10      127.23      126.69      3.37 o
  -1   6  10       38.21       39.15      1.78 o
   0   6  10      193.33      182.68      2.79 o
   1   6  10      388.57      374.79      5.58 o
   2   6  10       56.38       60.04      2.35 o
   3   6  10       60.02       50.67      2.72 o
   4   6  10       87.49       89.43      6.23 o
   5   6  10        7.32       10.49      2.85 o
   6   6  10        0.63        5.59      5.00 o
   7   6  10        2.08       -0.47      2.86 o
   8   6  10       12.58       11.79      3.01 o
   9   6  10        7.64        6.60      3.08 o
  10   6  10        5.04        1.37      3.21 o
 -13   7  10        6.89       11.54      3.81 o
 -12   7  10       30.50       31.99      4.20 o
 -11   7  10       57.99       63.79      4.57 o
 -10   7  10        4.48        2.63      2.08 o
  -9   7  10        0.58        1.14      1.89 o
  -8   7  10      193.45      172.56      6.93 o
  -7   7  10       29.38       28.82      2.73 o
  -6   7  10      261.30      238.43      5.08 o
  -5   7  10        0.00        0.29      1.45 o
  -4   7  10       85.76       80.63      2.80 o
  -3   7  10       33.86       35.34      2.01 o
  -2   7  10      148.37      150.97      3.70 o
  -1   7  10        0.01        1.99      1.41 o
   0   7  10        5.33        4.57      1.34 o
   1   7  10       31.42       28.08      1.48 o
   2   7  10       31.29       34.38      2.03 o
   3   7  10      106.68      106.18      3.66 o
   4   7  10      132.14      135.97      5.20 o
   5   7  10        7.36        5.43      2.21 o
   6   7  10        1.76        2.13      2.29 o
   7   7  10       90.56       97.64      4.56 o
   8   7  10       11.28       10.51      3.02 o
   9   7  10        2.41        3.93      2.98 o
  10   7  10        7.57        8.38      3.38 o
 -13   8  10       58.14       82.01      8.80 o
 -12   8  10       26.31       29.13      4.06 o
 -11   8  10        6.84        6.08      3.15 o
 -10   8  10       58.40       59.54      3.36 o
  -9   8  10       21.26       27.18      2.48 o
  -8   8  10        1.25        0.29      1.72 o
  -7   8  10      106.54      116.40      6.87 o
  -6   8  10       65.51       57.43      2.70 o
  -5   8  10      226.08      190.05      4.38 o
  -4   8  10       19.72       24.16      2.04 o
  -3   8  10       61.36       65.57      2.59 o
  -2   8  10      155.14      161.44      3.97 o
  -1   8  10        3.12       -1.40      1.40 o
   0   8  10      471.91      444.13      5.79 o
   1   8  10       17.43       13.09      1.67 o
   2   8  10       81.69       74.93      2.61 o
   3   8  10        5.41        2.58      1.54 o
   4   8  10       20.73       19.22      2.20 o
   5   8  10        3.71        1.45      2.15 o
   6   8  10        0.00        1.34      2.28 o
   7   8  10       18.14       16.15      2.93 o
   8   8  10        0.54        1.44      2.83 o
   9   8  10       16.75       19.87      3.50 o
  10   8  10        1.51        2.69      4.41 o
 -13   9  10        0.87        5.47      3.95 o
 -12   9  10        9.57        5.63      3.83 o
 -11   9  10       11.61       13.05      3.33 o
 -10   9  10        9.10        9.08      2.32 o
  -9   9  10       16.75       19.26      2.38 o
  -8   9  10       26.55       31.37      2.49 o
  -7   9  10       13.04       14.36      2.08 o
  -6   9  10       16.61       15.13      1.95 o
  -5   9  10        4.97        2.87      1.54 o
  -4   9  10       28.05       17.92      2.82 o
  -3   9  10      177.93      169.82      4.02 o
  -2   9  10      194.53      156.63      6.04 o
  -1   9  10      272.85      275.42      6.85 o
   0   9  10        7.75        3.84      2.42 o
   1   9  10        1.58       -0.53      1.13 o
   2   9  10      164.58      152.18      3.28 o
   3   9  10       18.67       12.55      1.82 o
   4   9  10       57.54       51.89      2.67 o
   5   9  10        0.01        1.25      2.12 o
   6   9  10        3.75        3.23      2.44 o
   7   9  10        5.28        5.20      2.59 o
   8   9  10       15.19       16.22      4.31 o
   9   9  10        0.68        2.85      3.07 o
 -12  10  10        0.00       -3.38      3.38 o
 -11  10  10        3.54        4.59      3.33 o
 -10  10  10        7.55        3.52      2.39 o
  -9  10  10       30.74       30.68      2.73 o
  -8  10  10       16.39       13.55      2.15 o
  -7  10  10       59.62       46.71      2.65 o
  -6  10  10      283.67      269.25      7.33 o
  -5  10  10       15.68       22.35      3.00 o
  -4  10  10      333.82      340.13      8.13 o
  -3  10  10       73.04       75.88      4.14 o
  -2  10  10       78.29       78.65      2.90 o
  -1  10  10      800.47      774.87     11.45 o
   0  10  10        8.73        1.95      2.36 o
   1  10  10      102.53       97.64      2.73 o
   2  10  10       24.59       25.24      2.01 o
   3  10  10      318.34      321.87      6.75 o
   4  10  10       45.42       42.04      3.08 o
   5  10  10       20.50       22.45      3.46 o
   6  10  10        0.82       -1.52      2.33 o
   7  10  10        0.25       -2.92      2.92 o
   8  10  10        6.32        3.59      2.94 o
   9  10  10       16.17       16.78      3.96 o
 -12  11  10        0.09       -0.59      3.70 o
 -11  11  10       35.97       39.31      4.00 o
 -10  11  10        2.94        8.67      3.32 o
  -9  11  10       34.82       38.18      3.94 o
  -8  11  10       14.50       10.06      2.96 o
  -7  11  10        6.57        2.91      2.70 o
  -6  11  10        1.70        4.71      3.86 o
  -5  11  10      229.13      240.84      6.96 o
  -4  11  10       46.88       42.90      3.69 o
  -3  11  10       43.09       47.81      3.70 o
  -2  11  10       13.99       14.05      2.16 o
  -1  11  10      155.28      177.49      6.01 o
   0  11  10       60.93       57.84      3.79 o
   1  11  10       29.02       23.85      2.25 o
   2  11  10       77.06       70.64      2.80 o
   3  11  10        3.36        7.62      1.94 o
   4  11  10       25.49       26.79      2.34 o
   5  11  10       45.18       47.18      3.29 o
   6  11  10       42.33       43.35      3.50 o
   7  11  10       15.21       13.20      3.53 o
   8  11  10       72.76       87.22      7.85 o
 -11  12  10       13.89       23.01      5.17 o
 -10  12  10      107.66      139.81      7.82 o
  -9  12  10       14.88       16.39      3.51 o
  -8  12  10       26.34       31.21      3.76 o
  -7  12  10       24.16       34.50      3.75 o
  -6  12  10       88.28       95.73      4.96 o
  -5  12  10       30.70       32.98      3.61 o
  -4  12  10        0.32        1.37      2.62 o
  -3  12  10        1.01       -0.41      2.62 o
  -2  12  10       79.78       83.26      4.34 o
  -1  12  10        2.85        1.19      2.90 o
   0  12  10        2.38        3.92      1.97 o
   1  12  10        7.59        6.27      1.93 o
   2  12  10        1.03        0.47      1.41 o
   3  12  10        3.84        5.73      1.87 o
   4  12  10        9.74        9.83      2.08 o
   5  12  10        5.76        4.47      2.83 o
   6  12  10        0.02        0.42      2.57 o
   7  12  10        6.14        8.24      4.56 o
   8  12  10        2.03       -1.99      3.32 o
 -11  13  10        6.31       12.37      5.17 o
 -10  13  10        5.43       11.22      4.98 o
  -9  13  10       61.56       75.77      5.20 o
  -8  13  10       12.73       19.77      3.70 o
  -7  13  10        0.10        0.09      2.88 o
  -6  13  10        9.96       14.98      3.36 o
  -5  13  10       19.48       20.89      6.23 o
  -4  13  10        8.38        8.22      2.79 o
  -3  13  10        2.66        1.54      2.64 o
  -2  13  10        2.12        5.37      2.72 o
  -1  13  10       14.92       13.01      3.00 o
   0  13  10        8.48        9.16      1.99 o
   1  13  10       96.19      100.11      5.35 o
   2  13  10      109.85      105.89      4.09 o
   3  13  10       67.50       69.08      3.22 o
   4  13  10       23.28       25.69      2.44 o
   5  13  10        6.27        8.56      2.96 o
   6  13  10       11.32       14.91      3.35 o
   7  13  10        2.92        6.13      3.27 o
 -10  14  10       69.86       84.90      9.49 o
  -9  14  10        0.05        5.16      4.24 o
  -8  14  10       34.07       48.39      5.20 o
  -7  14  10        8.07       21.11      3.62 o
  -6  14  10       27.70       32.51      4.82 o
  -5  14  10       31.69       33.97      4.13 o
  -4  14  10       93.69       92.02      4.97 o
  -3  14  10        1.22        0.20      2.72 o
  -2  14  10        4.08        0.94      2.78 o
  -1  14  10        0.82        0.89      2.59 o
   0  14  10       94.26      107.96      3.88 o
   1  14  10        5.02        2.81      3.13 o
   2  14  10       10.31       11.96      2.47 o
   3  14  10        9.12       11.52      1.96 o
   4  14  10       20.02       20.95      2.63 o
   5  14  10        1.06        3.15      2.80 o
   6  14  10        1.40        0.12      2.99 o
  -9  15  10       39.61       51.94      6.27 o
  -8  15  10        3.75        2.45      4.37 o
  -7  15  10        0.57        0.99      3.97 o
  -6  15  10        0.90        4.00      3.64 o
  -5  15  10        3.94        4.26      3.84 o
  -4  15  10       23.23       30.14      4.57 o
  -3  15  10        0.80       -3.75      3.75 o
  -2  15  10       48.75       57.56      8.02 o
  -1  15  10        2.56       -1.89      3.24 o
   0  15  10        1.31       -2.00      3.14 o
   1  15  10        5.70        8.03      4.24 o
   2  15  10        0.62       -1.27      3.05 o
   3  15  10        2.79        2.49      3.13 o
   4  15  10        0.00       -1.85      2.12 o
   5  15  10       13.90       10.63      4.78 o
   6  15  10        3.69        4.12      4.13 o
  -8  16  10        0.06       -6.85      6.87 o
  -7  16  10        1.63        3.59      4.17 o
  -6  16  10        0.01       -3.69      3.69 o
  -5  16  10        2.65        4.10      4.06 o
  -4  16  10       19.86       17.42      4.43 o
  -3  16  10        5.66        7.70      3.95 o
  -2  16  10        0.02        0.04      4.41 o
  -1  16  10       12.03       13.39      4.87 o
   0  16  10        5.42       11.50      4.53 o
   1  16  10        9.36       10.83      4.66 o
   2  16  10        1.38        1.51      3.29 o
   3  16  10        0.74       -0.88      3.94 o
   4  16  10        2.41        1.11      2.77 o
   5  16  10        6.64        9.46      3.13 o
  -7  17  10        5.06       14.81      5.93 o
  -6  17  10       15.50       26.88      8.44 o
  -5  17  10        7.22       14.15      5.45 o
  -4  17  10        0.23        4.49      5.04 o
  -3  17  10        1.29        6.78      5.03 o
  -2  17  10        0.51        1.56      4.63 o
  -1  17  10        7.31       -0.48      4.50 o
   0  17  10       14.03       10.08      5.93 o
   1  17  10        0.00        0.55      4.27 o
   2  17  10        6.30       12.67      5.87 o
   3  17  10        3.34        4.28      3.43 o
  -5  18  10        5.85        5.03      5.36 o
  -4  18  10        0.34        1.02      4.78 o
  -3  18  10        0.03       -1.28      4.67 o
  -2  18  10        4.27        4.47      6.05 o
  -1  18  10        5.14       10.48      4.83 o
   0  18  10        3.97       10.65      4.86 o
   1  18  10        1.34        1.85      4.46 o
   2  18  10        1.22        4.35      4.77 o
 -14   1  11       59.24       61.65      6.73 o
 -13   1  11       11.46        9.82      4.40 o
 -12   1  11       31.81       33.79      5.07 o
 -11   1  11       77.20       81.06      8.69 o
 -10   1  11       11.72        8.08      3.41 o
  -9   1  11        0.05        1.93      2.41 o
  -8   1  11      327.14      336.18      8.16 o
  -7   1  11     1420.09     1348.27     19.26 o
  -6   1  11      201.28      183.43      3.31 o
  -5   1  11      240.21      244.64      4.60 o
  -4   1  11        5.86        3.61      0.88 o
  -3   1  11      155.85      159.21      2.62 o
  -2   1  11        0.02        0.22      0.75 o
  -1   1  11      150.99      137.89      2.58 o
   0   1  11       57.67       70.45      2.22 o
   1   1  11        4.21        0.52      1.18 o
   2   1  11       13.90       12.65      1.62 o
   3   1  11       42.64       41.28      2.73 o
   4   1  11       53.62       47.15      2.93 o
   5   1  11      131.28      138.95      5.19 o
   6   1  11       46.84       49.38      3.26 o
   7   1  11        3.81        2.06      2.58 o
   8   1  11        1.94       -0.43      2.50 o
   9   1  11        3.91        0.79      4.23 o
  10   1  11        2.22        5.97      3.12 o
 -14   2  11       15.20       16.35      5.17 o
 -13   2  11        0.23       -4.13      4.13 o
 -12   2  11        2.01        4.58      3.93 o
 -11   2  11       25.13       27.46      4.50 o
 -10   2  11        0.34       -0.77      2.36 o
  -9   2  11       21.82       18.24      3.33 o
  -8   2  11        2.91        5.42      1.95 o
  -7   2  11      249.34      241.64      5.12 o
  -6   2  11      308.34      286.52      4.96 o
  -5   2  11      309.01      274.73      3.83 o
  -4   2  11       98.55       94.57      1.93 o
  -3   2  11       29.22       32.34      1.34 o
  -2   2  11      178.21      176.90      2.67 o
  -1   2  11       18.51       26.63      1.28 o
   0   2  11        1.08        2.89      0.83 o
   1   2  11       12.06       11.68      1.75 o
   2   2  11       73.82       74.99      2.80 o
   3   2  11       21.32       16.68      1.93 o
   4   2  11      196.77      207.63      5.32 o
   5   2  11      138.00      128.03      4.41 o
   6   2  11       30.12       29.11      2.87 o
   7   2  11        0.07       -2.85      2.85 o
   8   2  11       14.54       15.66      3.01 o
   9   2  11        5.73        7.51      2.94 o
  10   2  11       10.76        5.57      3.20 o
 -14   3  11        0.09       -3.80      7.06 o
 -13   3  11        0.42       -3.70      7.74 o
 -12   3  11       40.49       52.81      5.53 o
 -11   3  11       76.16       93.40      6.17 o
 -10   3  11       36.47       29.49      3.24 o
  -9   3  11        2.48        5.35      2.43 o
  -8   3  11      170.01      155.53      4.66 o
  -7   3  11        9.31        7.36      1.76 o
  -6   3  11      482.95      474.59      7.73 o
  -5   3  11      156.03      163.30      3.53 o
  -4   3  11        4.59        2.10      1.00 o
  -3   3  11     1630.68     1606.07     15.74 o
  -2   3  11        0.17        0.59      1.16 o
  -1   3  11        5.85        6.72      1.02 o
   0   3  11       10.41       12.00      1.17 o
   1   3  11      689.68      681.18      8.88 o
   2   3  11        1.96        1.01      1.56 o
   3   3  11       34.06       31.46      2.24 o
   4   3  11       16.80       16.25      2.29 o
   5   3  11        7.36        7.78      2.94 o
   6   3  11       11.13       11.49      2.50 o
   7   3  11       15.53       16.79      2.77 o
   8   3  11       11.09       10.12      3.02 o
   9   3  11       22.64       24.43      4.25 o
  10   3  11        1.33       -1.63      3.56 o
 -14   4  11       18.78       21.61      7.20 o
 -13   4  11       17.12       21.99      4.79 o
 -12   4  11       14.61       29.14      4.67 o
 -11   4  11       67.16       54.88      5.58 o
 -10   4  11       49.57       53.79      3.95 o
  -9   4  11        0.35        2.62      2.06 o
  -8   4  11       55.23       54.30      2.78 o
  -7   4  11       57.12       58.45      2.73 o
  -6   4  11      213.61      206.41      4.66 o
  -5   4  11        0.46        3.08      1.56 o
  -4   4  11       24.21       23.63      1.60 o
  -3   4  11      208.83      183.28      3.11 o
  -2   4  11      609.61      604.05      7.35 o
  -1   4  11       31.35       27.56      1.45 o
   0   4  11        9.76        8.81      1.33 o
   1   4  11      872.08      827.28      9.66 o
   2   4  11      141.44      122.18      3.31 o
   3   4  11       25.90       34.80      2.30 o
   4   4  11       88.00       85.41      3.54 o
   5   4  11        8.20        5.85      2.14 o
   6   4  11       76.29       85.49      3.96 o
   7   4  11        4.01        0.26      2.41 o
   8   4  11        1.11       -1.88      2.98 o
   9   4  11        4.23       -1.17      4.06 o
  10   4  11        0.40        0.74      3.84 o
 -14   5  11        1.19        2.74      4.38 o
 -13   5  11        0.50        2.27      4.24 o
 -12   5  11        0.30        7.03      3.22 o
 -11   5  11       11.42       12.67      3.09 o
 -10   5  11       60.68       66.55      4.24 o
  -9   5  11       29.29       19.36      2.43 o
  -8   5  11        0.13        0.64      1.60 o
  -7   5  11       34.97       28.30      2.20 o
  -6   5  11       30.99       26.31      2.09 o
  -5   5  11       26.56       28.90      3.93 o
  -4   5  11        6.30        8.33      1.74 o
  -3   5  11        5.38        5.30      1.17 o
  -2   5  11       22.74       25.99      1.98 o
  -1   5  11      145.20      142.59      2.78 o
   0   5  11       37.84       43.08      2.65 o
   1   5  11      398.03      403.42      6.91 o
   2   5  11        4.48        4.49      2.10 o
   3   5  11       98.38       96.04      3.82 o
   4   5  11       11.19        7.99      2.21 o
   5   5  11        0.10        0.21      3.29 o
   6   5  11       73.71       65.04      5.65 o
   7   5  11       12.17       12.33      3.72 o
   8   5  11       10.96       12.43      4.10 o
   9   5  11        0.59        1.59      3.56 o
  10   5  11        1.09       -2.98      3.13 o
 -13   6  11        2.14        1.46      5.80 o
 -12   6  11        4.93       -2.64      2.99 o
 -11   6  11       35.16       42.21      3.97 o
 -10   6  11       15.27       17.37      2.55 o
  -9   6  11       61.33       51.27      3.00 o
  -8   6  11        3.86        4.74      1.79 o
  -7   6  11       54.82       54.60      2.76 o
  -6   6  11       17.55       15.93      1.93 o
  -5   6  11       95.77       84.58      3.06 o
  -4   6  11      213.06      205.24      4.58 o
  -3   6  11      327.44      317.82      5.90 o
  -2   6  11       11.06       10.58      2.09 o
  -1   6  11       81.23       81.55      2.80 o
   0   6  11      218.54      209.81      3.16 o
   1   6  11      269.22      285.91      4.13 o
   2   6  11       91.92       94.83      5.32 o
   3   6  11       24.38       24.46      2.55 o
   4   6  11        7.37        5.96      2.75 o
   5   6  11      110.41      113.14      5.18 o
   6   6  11        0.65        5.84      3.01 o
   7   6  11       22.69       20.27      3.73 o
   8   6  11        8.85        6.96      3.03 o
   9   6  11       29.57       30.69      3.71 o
  10   6  11        4.09        2.77      3.26 o
 -13   7  11        0.21       -3.21      3.30 o
 -12   7  11       25.20       20.37      3.89 o
 -11   7  11       30.67       25.46      4.10 o
 -10   7  11       25.95       25.69      2.87 o
  -9   7  11       90.64       85.74      3.68 o
  -8   7  11        4.82        3.15      1.84 o
  -7   7  11        1.16        3.25      1.74 o
  -6   7  11       26.31       25.74      2.15 o
  -5   7  11       28.59       22.71      2.04 o
  -4   7  11     1094.39     1000.23     13.93 o
  -3   7  11        6.36        8.15      1.83 o
  -2   7  11       73.89       74.19      3.65 o
  -1   7  11        6.05        3.95      1.57 o
   0   7  11       85.70       94.80      2.81 o
   1   7  11      255.86      244.47      3.75 o
   2   7  11      266.00      261.39      5.55 o
   3   7  11        0.80       -0.31      2.29 o
   4   7  11       37.10       35.67      4.21 o
   5   7  11        4.53        2.36      2.74 o
   6   7  11       60.91       69.31      3.89 o
   7   7  11        7.05        7.46      2.74 o
   8   7  11       39.48       43.37      3.83 o
   9   7  11       11.18       18.23      3.48 o
 -13   8  11        3.56        0.34      3.73 o
 -12   8  11        3.40        0.53      3.27 o
 -11   8  11       16.29       12.46      3.27 o
 -10   8  11        4.16        4.70      2.59 o
  -9   8  11        0.44        1.49      1.96 o
  -8   8  11       26.43       21.65      2.32 o
  -7   8  11       12.15        6.32      2.46 o
  -6   8  11       29.38       30.08      2.58 o
  -5   8  11       47.81       54.82      2.69 o
  -4   8  11       53.83       62.06      3.86 o
  -3   8  11      952.46      966.94     13.60 o
  -2   8  11       16.29       14.21      1.92 o
  -1   8  11        3.70        2.22      1.61 o
   0   8  11        7.78       10.64      1.53 o
   1   8  11        9.56        7.29      1.36 o
   2   8  11      124.59      126.96      3.74 o
   3   8  11        5.52        5.26      1.68 o
   4   8  11        0.06       -0.87      1.78 o
   5   8  11       11.24       13.21      2.51 o
   6   8  11       47.01       42.98      3.91 o
   7   8  11       19.34       21.31      3.17 o
   8   8  11        0.13       -0.40      2.77 o
   9   8  11       10.45        9.83      3.36 o
 -12   9  11       11.59       12.05      3.85 o
 -11   9  11       26.84       23.42      3.78 o
 -10   9  11       35.49       33.57      3.22 o
  -9   9  11        1.53        0.17      1.96 o
  -8   9  11       17.17       20.94      2.34 o
  -7   9  11        1.10        1.21      1.68 o
  -6   9  11       12.49        9.68      1.94 o
  -5   9  11      127.10      109.58      3.88 o
  -4   9  11      331.90      349.59      6.46 o
  -3   9  11      176.85      163.96      4.16 o
  -2   9  11        3.29        5.34      2.59 o
  -1   9  11       11.78       14.71      1.98 o
   0   9  11       28.19       24.19      2.48 o
   1   9  11        6.18        4.54      1.26 o
   2   9  11       13.94       13.36      1.66 o
   3   9  11       46.76       54.17      2.63 o
   4   9  11       24.29       25.25      2.42 o
   5   9  11        0.93        4.70      2.35 o
   6   9  11       50.42       51.57      4.02 o
   7   9  11       43.76       44.75      4.80 o
   8   9  11        5.80        2.71      2.87 o
   9   9  11        0.02        2.64      3.08 o
 -12  10  11        4.04        4.91      3.70 o
 -11  10  11        1.58       -3.23      3.52 o
 -10  10  11        1.46       -1.93      2.30 o
  -9  10  11       73.19       92.93      4.09 o
  -8  10  11        0.09       -2.35      2.35 o
  -7  10  11        3.69        5.40      2.98 o
  -6  10  11        1.36       -1.56      2.39 o
  -5  10  11       31.14       29.03      4.66 o
  -4  10  11       33.08       32.10      3.37 o
  -3  10  11      290.79      302.56      7.81 o
  -2  10  11      136.83      144.25      5.74 o
  -1  10  11      225.70      227.50      5.17 o
   0  10  11       67.70       65.67      4.56 o
   1  10  11        4.35        2.91      1.58 o
   2  10  11        3.22        4.28      1.61 o
   3  10  11        1.75        1.59      1.77 o
   4  10  11        7.89        6.62      1.97 o
   5  10  11       76.17       71.89      3.79 o
   6  10  11       90.44       94.84      4.40 o
   7  10  11        0.58       -0.19      3.40 o
   8  10  11        2.30        5.32      3.08 o
 -12  11  11       15.98       20.40      9.34 o
 -11  11  11        0.50        2.81      5.22 o
 -10  11  11        0.13        0.36      5.88 o
  -9  11  11        0.02        2.06      3.00 o
  -8  11  11       13.54       11.62      4.49 o
  -7  11  11        3.46        4.39      2.87 o
  -6  11  11       38.42       48.81      4.60 o
  -5  11  11       13.81       17.02      3.12 o
  -4  11  11      168.31      162.96      6.09 o
  -3  11  11        7.34        7.62      2.94 o
  -2  11  11       36.02       23.91      3.95 o
  -1  11  11       25.16       32.25      2.32 o
   0  11  11       53.21       50.25      2.82 o
   1  11  11        5.77        8.37      2.06 o
   2  11  11        0.28       -0.72      1.54 o
   3  11  11       72.41       83.34      3.10 o
   4  11  11       45.19       42.19      2.68 o
   5  11  11        0.04       -2.28      2.28 o
   6  11  11       59.16       63.07      4.52 o
   7  11  11       59.57       60.10      4.14 o
   8  11  11       13.73       18.24      3.92 o
 -11  12  11       11.35       32.31      5.48 o
 -10  12  11       25.69       28.81      5.19 o
  -9  12  11       10.84        5.43      3.44 o
  -8  12  11        1.86       -0.06      2.96 o
  -7  12  11       39.21       35.71      3.96 o
  -6  12  11        2.38        0.85      2.92 o
  -5  12  11       77.33       86.45      6.58 o
  -4  12  11       27.31       35.85      3.70 o
  -3  12  11        7.04        6.78      2.84 o
  -2  12  11       31.40       26.99      3.37 o
  -1  12  11       40.50       44.03      2.66 o
   0  12  11      148.88      163.66      4.53 o
   1  12  11       50.12       57.51      3.84 o
   2  12  11       71.31       73.40      3.54 o
   3  12  11        9.34       13.30      1.99 o
   4  12  11        8.44        6.64      2.14 o
   5  12  11       30.25       33.27      3.25 o
   6  12  11        3.55        2.69      2.76 o
   7  12  11        0.34       -0.43      3.16 o
 -10  13  11      107.77      129.23      8.09 o
  -9  13  11       26.77       39.14      5.41 o
  -8  13  11       23.46       15.93      3.81 o
  -7  13  11        7.51        9.67      3.32 o
  -6  13  11       11.34        9.46      3.19 o
  -5  13  11       22.89       22.79      3.45 o
  -4  13  11       41.56       49.82      7.37 o
  -3  13  11        6.17       -1.74      3.13 o
  -2  13  11        4.49        4.24      2.87 o
  -1  13  11       83.00       84.04      4.67 o
   0  13  11        8.58       11.13      3.16 o
   1  13  11       16.71       22.30      2.53 o
   2  13  11        0.30       -1.70      2.15 o
   3  13  11       12.89       13.10      2.16 o
   4  13  11        6.29        8.09      2.22 o
   5  13  11       35.04       38.21      7.18 o
   6  13  11        0.00       -2.89      2.99 o
 -10  14  11        0.72        6.10      4.91 o
  -9  14  11       16.25        0.63      4.69 o
  -8  14  11       40.04       38.77      5.20 o
  -7  14  11        6.03        7.10      3.43 o
  -6  14  11        0.00       -2.86      2.86 o
  -5  14  11        0.24       -0.37      2.98 o
  -4  14  11       19.58       18.22      3.52 o
  -3  14  11        0.01       -2.94      2.94 o
  -2  14  11       38.72       43.29      4.04 o
  -1  14  11        3.61        1.45      3.67 o
   0  14  11       47.16       48.17      4.09 o
   1  14  11        0.76        0.88      3.12 o
   2  14  11       13.87       12.58      2.79 o
   3  14  11        0.06        1.39      3.23 o
   4  14  11       20.83       20.44      2.66 o
   5  14  11        2.73        3.03      3.37 o
   6  14  11        0.53        0.09      3.06 o
  -9  15  11        1.05       -4.58      4.58 o
  -8  15  11        1.27       -2.04      4.19 o
  -7  15  11       34.79       51.99      5.76 o
  -6  15  11        4.72        5.86      3.42 o
  -5  15  11        2.06        0.06      3.67 o
  -4  15  11       18.73       24.50      4.45 o
  -3  15  11       78.10       73.68      8.40 o
  -2  15  11       18.88       17.21      4.16 o
  -1  15  11        8.02        5.79      4.28 o
   0  15  11        2.44        3.62      4.03 o
   1  15  11        1.75       -3.23      3.23 o
   2  15  11        2.58        1.60      2.93 o
   3  15  11        9.91       13.91      3.53 o
   4  15  11        3.79        9.42      3.21 o
   5  15  11        0.91       -0.33      2.90 o
  -7  16  11        0.96       -2.21      4.12 o
  -6  16  11        7.69        6.62      4.46 o
  -5  16  11        0.03       -0.29      4.13 o
  -4  16  11       19.97       24.89      4.82 o
  -3  16  11       95.52       98.55      6.44 o
  -2  16  11       13.53       13.13      4.11 o
  -1  16  11        0.98       -2.94      4.57 o
   0  16  11        0.09       -0.49      4.64 o
   1  16  11        0.64       -3.05      4.43 o
   2  16  11       28.86       30.57      5.87 o
   3  16  11       22.72       25.45      4.10 o
   4  16  11        0.17       -1.98      2.98 o
  -6  17  11        1.84        9.23      8.62 o
  -5  17  11        9.19       12.38      9.93 o
  -4  17  11        6.27       11.13     12.68 o
  -3  17  11       31.80       45.30      6.62 o
  -2  17  11       27.93       24.39      6.03 o
  -1  17  11        6.87        9.69      8.62 o
   0  17  11        0.26       -2.20      4.48 o
   1  17  11        6.57        8.22      4.91 o
   2  17  11        0.00       -0.13      4.51 o
  -3  18  11        6.56       14.72      5.54 o
  -2  18  11        0.18       -4.66      4.66 o
  -1  18  11        2.64        6.59      4.86 o
   0  18  11        2.41        3.85      4.77 o
 -14   0  12       43.36       51.21      8.98 o
 -13   0  12       10.23        7.67      6.32 o
 -12   0  12      153.01      174.80     12.14 o
 -11   0  12      127.12      128.82     10.38 o
 -10   0  12       34.44       32.08      6.27 o
  -9   0  12      956.26      897.93     29.33 o
  -8   0  12        4.48        5.87      4.47 o
  -7   0  12       59.77       60.97      4.16 o
  -6   0  12     1440.39     1286.99     24.98 o
  -5   0  12       24.03       23.19      2.21 o
  -4   0  12       26.26       31.35      2.10 o
  -3   0  12       19.52       19.87      1.73 o
  -2   0  12      186.03      181.71      3.93 o
  -1   0  12       22.95       21.64      1.75 o
   0   0  12       76.45       71.49      5.85 o
   1   0  12       29.29       20.31      3.82 o
   2   0  12       40.27       39.83      3.05 o
   3   0  12      463.29      428.05     11.38 o
   4   0  12      447.93      433.89     11.84 o
   5   0  12      524.45      507.25     13.50 o
   6   0  12       92.30       92.35      6.03 o
   7   0  12       11.08        8.25      3.75 o
   8   0  12       13.06       17.57      4.46 o
   9   0  12        0.27        3.53      4.28 o
  10   0  12        0.33       -3.27      4.31 o
 -14   1  12        8.59        8.41      7.20 o
 -13   1  12        3.08       -0.68      4.32 o
 -12   1  12       31.81       37.69      5.19 o
 -11   1  12       18.55       17.77      4.26 o
 -10   1  12        1.28        2.61      3.47 o
  -9   1  12      128.05      104.36      6.17 o
  -8   1  12       26.56       20.39      2.44 o
  -7   1  12      204.15      182.58      4.91 o
  -6   1  12      653.20      618.29      8.99 o
  -5   1  12      114.12       92.90      2.44 o
  -4   1  12      100.79       99.97      2.30 o
  -3   1  12        2.23        5.31      1.03 o
  -2   1  12      316.69      333.34      4.20 o
  -1   1  12        2.30        0.93      1.47 o
   0   1  12      932.75      873.78      9.45 o
   1   1  12      297.66      271.82      4.80 o
   2   1  12       60.06       53.03      3.11 o
   3   1  12       22.31       22.07      2.33 o
   4   1  12       25.47       24.64      2.61 o
   5   1  12      166.08      172.90      5.27 o
   6   1  12      115.29      115.40      6.88 o
   7   1  12       24.55       26.80      3.21 o
   8   1  12        7.48       10.50      2.93 o
   9   1  12        5.70        2.64      2.96 o
  10   1  12        3.14        4.34      3.33 o
 -14   2  12        4.34       11.30      4.99 o
 -13   2  12        6.10       -1.90      3.93 o
 -12   2  12       13.81        4.39      4.02 o
 -11   2  12       16.61       23.59      4.45 o
 -10   2  12      237.51      248.61      9.22 o
  -9   2  12        5.33       11.81      2.75 o
  -8   2  12      125.34      131.97      4.36 o
  -7   2  12        6.89        5.14      2.07 o
  -6   2  12      322.82      321.57      6.08 o
  -5   2  12      277.02      255.08      4.24 o
  -4   2  12        9.06        8.79      1.31 o
  -3   2  12      147.80      167.00      2.94 o
  -2   2  12      623.52      620.97      7.48 o
  -1   2  12       17.15       14.62      1.32 o
   0   2  12      194.51      193.40      3.14 o
   1   2  12       31.37       28.57      2.07 o
   2   2  12        2.36        0.43      1.57 o
   3   2  12      332.15      312.85      6.00 o
   4   2  12      300.95      297.74      6.62 o
   5   2  12      136.09      138.01      4.69 o
   6   2  12       22.25       22.06      2.86 o
   7   2  12        5.56        7.80      2.70 o
   8   2  12       10.67        6.93      2.92 o
   9   2  12        0.76       -2.36      2.86 o
  10   2  12        0.32       -0.02      4.12 o
 -14   3  12       24.21       20.58      5.89 o
 -13   3  12        0.10       -2.51      8.23 o
 -12   3  12        0.24       -2.18      3.61 o
 -11   3  12       11.52        9.28      3.89 o
 -10   3  12       13.87        9.92      3.55 o
  -9   3  12       60.38       64.67      4.21 o
  -8   3  12        1.00        4.53      2.03 o
  -7   3  12        0.02        0.63      1.80 o
  -6   3  12       22.23       22.66      1.83 o
  -5   3  12     1094.83     1062.07     14.71 o
  -4   3  12       13.37        9.11      1.27 o
  -3   3  12       56.31       60.60      2.08 o
  -2   3  12      162.32      162.66      3.24 o
  -1   3  12      802.40      762.18     10.95 o
   0   3  12       23.99       21.19      1.47 o
   1   3  12        4.94        8.97      1.58 o
   2   3  12        3.39        3.02      1.65 o
   3   3  12      120.69      111.02      3.63 o
   4   3  12       32.07       33.65      2.66 o
   5   3  12       10.67       11.06      2.45 o
   6   3  12       16.37       16.54      2.69 o
   7   3  12        2.21        1.15      2.45 o
   8   3  12        0.73        0.74      3.29 o
   9   3  12        0.98       -3.17      5.14 o
  10   3  12        4.12        6.41      7.08 o
 -13   4  12        5.39       14.56      4.74 o
 -12   4  12        2.52        3.95      5.28 o
 -11   4  12       40.79       37.19      4.82 o
 -10   4  12        7.76        8.98      2.82 o
  -9   4  12        0.47       -0.46      1.99 o
  -8   4  12        5.83        8.84      2.18 o
  -7   4  12        1.19        0.97      1.67 o
  -6   4  12       15.20       11.61      1.85 o
  -5   4  12       38.75       35.12      1.91 o
  -4   4  12      634.91      591.58      8.13 o
  -3   4  12       38.83       30.00      1.49 o
  -2   4  12       23.47       21.79      1.53 o
  -1   4  12      138.77      154.46      4.16 o
   0   4  12       34.70       33.84      1.98 o
   1   4  12        8.25       10.25      1.87 o
   2   4  12      101.35       94.32      3.81 o
   3   4  12       22.14       27.46      2.65 o
   4   4  12       55.73       58.35      4.44 o
   5   4  12       14.01       21.18      4.64 o
   6   4  12        0.08       -0.98      2.69 o
   7   4  12       19.02       23.17      5.52 o
   8   4  12        0.98        1.14      3.34 o
   9   4  12       14.88       15.89      6.43 o
 -13   5  12       24.12       36.48      5.61 o
 -12   5  12       39.66       32.61      5.10 o
 -11   5  12        2.71        2.55      2.84 o
 -10   5  12       89.05       81.11      4.65 o
  -9   5  12       57.94       49.08      3.24 o
  -8   5  12       38.89       28.18      2.62 o
  -7   5  12      104.47       98.44      3.50 o
  -6   5  12       22.13       21.68      2.30 o
  -5   5  12      158.40      159.13      4.19 o
  -4   5  12       16.62       15.92      1.51 o
  -3   5  12      102.58      102.30      2.79 o
  -2   5  12        1.17        0.68      2.15 o
  -1   5  12       93.72       91.19      2.33 o
   0   5  12       27.32       31.35      1.70 o
   1   5  12       96.98       95.21      2.76 o
   2   5  12        0.40       -1.51      1.67 o
   3   5  12      100.65       98.15      4.10 o
   4   5  12        6.73       12.35      2.82 o
   5   5  12       58.72       52.90      4.01 o
   6   5  12       65.42       62.08      4.52 o
   7   5  12        0.64       -3.20      3.20 o
   8   5  12       44.17       60.95      5.02 o
   9   5  12       11.18        9.97      4.01 o
 -13   6  12       16.60       24.67      5.18 o
 -12   6  12        8.61       11.27      4.39 o
 -11   6  12       14.86       15.12      3.34 o
 -10   6  12        4.63       -0.08      2.22 o
  -9   6  12       36.17       34.24      2.92 o
  -8   6  12       12.48       11.68      2.12 o
  -7   6  12        6.63        6.76      2.23 o
  -6   6  12       56.54       49.05      2.64 o
  -5   6  12       57.22       51.96      2.62 o
  -4   6  12      255.16      235.69      5.10 o
  -3   6  12        1.36       -0.08      1.53 o
  -2   6  12      179.19      196.98      3.88 o
  -1   6  12        0.95        2.02      1.33 o
   0   6  12       36.64       37.30      1.48 o
   1   6  12        5.46        5.59      1.47 o
   2   6  12       22.50       20.05      2.98 o
   3   6  12        0.05       -1.99      1.99 o
   4   6  12        0.99        1.70      2.31 o
   5   6  12        0.89        4.02      2.80 o
   6   6  12        8.57       17.17      3.43 o
   7   6  12        0.08        2.03      4.08 o
   8   6  12        2.99        1.26      2.87 o
   9   6  12       12.40       14.01      3.55 o
 -13   7  12        9.25       -0.71      4.48 o
 -12   7  12        0.69        4.99      3.50 o
 -11   7  12       35.16       34.53      4.07 o
 -10   7  12        0.73        2.94      2.39 o
  -9   7  12       17.05       18.39      2.61 o
  -8   7  12        7.25        6.81      2.00 o
  -7   7  12        0.07        0.71      1.65 o
  -6   7  12       24.37       20.79      2.75 o
  -5   7  12        0.10       -1.52      1.52 o
  -4   7  12       42.89       47.90      2.56 o
  -3   7  12      113.17      120.48      3.75 o
  -2   7  12        1.29        1.07      1.61 o
  -1   7  12       53.77       52.74      3.24 o
   0   7  12        0.64       -0.46      1.36 o
   1   7  12        0.71        1.08      1.82 o
   2   7  12       68.32       69.19      3.28 o
   3   7  12       13.63        8.06      2.13 o
   4   7  12        9.64       15.48      2.94 o
   5   7  12       29.72       27.95      3.59 o
   6   7  12        3.58        2.92      2.51 o
   7   7  12       44.91       53.22      4.80 o
   8   7  12        0.08        0.02      2.87 o
   9   7  12        0.26       -0.56      3.18 o
 -12   8  12       19.59       23.07      4.20 o
 -11   8  12       25.52       35.53      4.16 o
 -10   8  12       18.52       25.03      3.02 o
  -9   8  12        3.55        1.87      2.05 o
  -8   8  12       24.74       25.94      2.48 o
  -7   8  12        0.00        0.61      1.76 o
  -6   8  12       25.49       29.74      2.37 o
  -5   8  12       84.46       86.75      3.68 o
  -4   8  12       16.22       19.03      2.05 o
  -3   8  12       26.11       24.39      2.15 o
  -2   8  12        0.69       -1.60      1.60 o
  -1   8  12       26.59       23.47      2.62 o
   0   8  12      134.63      131.14      3.44 o
   1   8  12       39.51       34.38      3.60 o
   2   8  12        6.91        8.54      1.41 o
   3   8  12        0.93       -0.63      2.01 o
   4   8  12        5.65        2.61      2.00 o
   5   8  12       26.04       23.52      2.83 o
   6   8  12        4.45        2.44      2.54 o
   7   8  12        1.40        3.32      2.77 o
   8   8  12        0.00        2.32      2.89 o
 -12   9  12        5.92        2.34      3.68 o
 -11   9  12       32.16       42.48      4.38 o
 -10   9  12       15.19       23.39      3.65 o
  -9   9  12       25.47       35.69      2.98 o
  -8   9  12        6.22        3.87      1.96 o
  -7   9  12        6.74        8.77      2.08 o
  -6   9  12        0.02       -1.65      1.74 o
  -5   9  12        8.83        5.16      1.81 o
  -4   9  12       35.71       29.83      2.64 o
  -3   9  12       14.97       14.94      2.00 o
  -2   9  12       20.22       31.12      2.36 o
  -1   9  12        0.49       -1.66      1.66 o
   0   9  12        0.01       -2.51      2.51 o
   1   9  12       36.87       39.36      2.10 o
   2   9  12        4.52        4.63      1.77 o
   3   9  12       10.41       10.24      1.97 o
   4   9  12        3.74       -0.80      2.86 o
   5   9  12        2.71        0.93      2.43 o
   6   9  12       10.31       13.94      2.93 o
   7   9  12        0.34        1.91      2.70 o
   8   9  12        3.60        7.91      3.18 o
 -12  10  12        0.14       -4.77      4.77 o
 -11  10  12        0.00        5.91      4.72 o
 -10  10  12       34.53       40.41      6.07 o
  -9  10  12       23.14       28.66      4.92 o
  -8  10  12       12.12       10.70      3.04 o
  -7  10  12       26.46       22.45      3.24 o
  -6  10  12       11.18       13.62      3.07 o
  -5  10  12       15.52       20.69      3.08 o
  -4  10  12        5.51        8.60      2.88 o
  -3  10  12        2.30        4.61      2.71 o
  -2  10  12        0.50       -1.84      1.84 o
  -1  10  12       48.42       52.18      2.89 o
   0  10  12       23.32       27.70      2.84 o
   1  10  12       50.22       48.73      2.17 o
   2  10  12       10.73       13.61      1.95 o
   3  10  12       32.80       34.35      2.29 o
   4  10  12       17.30       15.00      2.30 o
   5  10  12        3.54        2.70      2.51 o
   6  10  12        7.14        5.04      2.97 o
   7  10  12       16.40       16.25      3.25 o
   8  10  12        1.05        1.53      3.66 o
 -11  11  12       34.33       54.18      7.14 o
 -10  11  12       20.21       24.47      5.65 o
  -9  11  12       18.88       29.01      3.95 o
  -8  11  12       42.58       46.27      4.20 o
  -7  11  12        7.49        8.81      3.02 o
  -6  11  12       68.42       85.59      4.83 o
  -5  11  12        9.33        5.21      2.85 o
  -4  11  12        0.02       -0.88      2.59 o
  -3  11  12        9.76       18.63      3.20 o
  -2  11  12       32.16       35.45      3.70 o
  -1  11  12        0.21       -1.38      1.77 o
   0  11  12       15.32       16.36      4.04 o
   1  11  12        0.18       -1.34      1.82 o
   2  11  12       16.83       20.29      2.04 o
   3  11  12        0.25        0.76      1.83 o
   4  11  12        9.56        6.72      2.24 o
   5  11  12        1.44       -0.91      2.66 o
   6  11  12        0.13       -2.70      2.70 o
   7  11  12        5.76        3.54      3.09 o
 -11  12  12        2.19        7.09      5.85 o
 -10  12  12       32.75       41.84      5.67 o
  -9  12  12       19.65       11.81      4.59 o
  -8  12  12       13.83       17.93      3.78 o
  -7  12  12        0.29        2.06      2.94 o
  -6  12  12        0.31       -0.19      2.96 o
  -5  12  12       13.21       17.96      3.45 o
  -4  12  12       73.76       86.42      4.84 o
  -3  12  12       15.69        2.40      3.40 o
  -2  12  12       24.86       32.78      3.63 o
  -1  12  12       73.66       81.18      4.75 o
   0  12  12       20.25       22.32      2.43 o
   1  12  12        0.47        1.12      2.03 o
   2  12  12        0.12        1.11      2.20 o
   3  12  12        1.46        1.36      1.82 o
   4  12  12        0.08       -1.94      1.94 o
   5  12  12       19.82       18.91      3.05 o
   6  12  12        8.09        6.80      2.89 o
 -10  13  12        0.32       -2.84      4.68 o
  -9  13  12        8.17       14.10      5.00 o
  -8  13  12        7.73       12.34      4.52 o
  -7  13  12       26.23       33.91      4.27 o
  -6  13  12        1.96        2.97      3.97 o
  -5  13  12        0.67        5.52      3.17 o
  -4  13  12       49.42       54.42      5.15 o
  -3  13  12        0.90       -0.31      2.81 o
  -2  13  12        5.77        1.04      2.90 o
  -1  13  12        0.57       -0.57      3.54 o
   0  13  12        2.55        0.61      2.82 o
   1  13  12       23.25       35.44      2.93 o
   2  13  12        4.29        3.02      2.39 o
   3  13  12        0.58       -1.73      1.73 o
   4  13  12        5.25        3.94      2.29 o
   5  13  12        0.82        0.65      2.69 o
   6  13  12        7.91        8.13      3.38 o
  -9  14  12       39.41       50.93      6.18 o
  -8  14  12        0.01        0.36      4.49 o
  -7  14  12        0.32       -2.49      3.39 o
  -6  14  12       16.43       18.54      3.95 o
  -5  14  12        6.74       11.26      3.57 o
  -4  14  12       32.78       40.49      4.57 o
  -3  14  12       30.99       28.12      4.11 o
  -2  14  12        0.22       -2.85      2.85 o
  -1  14  12       38.08       38.63      4.10 o
   0  14  12       14.09        8.65      3.38 o
   1  14  12        7.00        7.79      5.54 o
   2  14  12        0.99        1.50      2.65 o
   3  14  12       10.45       18.66      3.03 o
   4  14  12        0.30       -1.43      2.23 o
   5  14  12        1.00        1.19      2.95 o
  -8  15  12       22.51       20.36      5.41 o
  -7  15  12        1.24        3.73      4.53 o
  -6  15  12        0.91        5.73      3.58 o
  -5  15  12        0.71        2.58      3.55 o
  -4  15  12        0.14       -0.25      3.21 o
  -3  15  12       82.11      109.84      6.79 o
  -2  15  12       20.40       24.53      4.62 o
  -1  15  12        4.03        0.36      4.02 o
   0  15  12        5.06        7.13      6.53 o
   1  15  12        8.12       10.65      3.97 o
   2  15  12        1.69        3.49      3.15 o
   3  15  12        0.10        3.47      3.01 o
   4  15  12       11.39       17.89      3.59 o
  -7  16  12        5.86       -3.25      4.34 o
  -6  16  12        3.65       10.31      4.69 o
  -5  16  12       15.92       12.79      5.68 o
  -4  16  12       22.42       27.04      4.95 o
  -3  16  12        4.27        5.54      6.08 o
  -2  16  12       18.43       24.11      4.84 o
  -1  16  12        0.16       -2.27      4.88 o
   0  16  12        1.65        0.63      4.53 o
   1  16  12        9.68       16.75      5.39 o
   2  16  12        0.46       -4.26      4.72 o
   3  16  12       24.27       34.22      4.87 o
  -5  17  12        1.11        6.91      6.45 o
  -4  17  12       30.20       28.93      6.52 o
  -3  17  12        4.00       -0.60      7.20 o
  -2  17  12       14.37        8.82      5.68 o
  -1  17  12        0.86       -0.92      5.08 o
   0  17  12       14.28       22.61      5.72 o
   1  17  12        0.81       -0.48      4.82 o
 -13   1  13       43.53       49.58     10.67 o
 -12   1  13       14.24       10.88      4.20 o
 -11   1  13      151.53      128.71     11.82 o
 -10   1  13       12.18       18.33      4.02 o
  -9   1  13      270.32      264.09      9.60 o
  -8   1  13       41.11       39.82      3.32 o
  -7   1  13      360.14      340.49      8.17 o
  -6   1  13      260.17      248.49      4.98 o
  -5   1  13      591.68      556.30      8.37 o
  -4   1  13      225.20      196.98      4.25 o
  -3   1  13      254.10      249.20      3.74 o
  -2   1  13       15.86       11.30      1.40 o
  -1   1  13       41.46       38.45      1.70 o
   0   1  13      229.61      215.13      3.88 o
   1   1  13       49.12       49.44      2.10 o
   2   1  13        5.08        2.87      1.73 o
   3   1  13        0.06       -0.87      2.75 o
   4   1  13        2.68        2.25      2.14 o
   5   1  13       27.31       33.90      4.82 o
   6   1  13        0.33       -1.42      2.38 o
   7   1  13        0.01        2.41      2.78 o
   8   1  13        4.71        0.39      2.89 o
   9   1  13        7.53        5.58      5.58 o
 -13   2  13        0.18       -1.49      7.83 o
 -12   2  13       82.23       95.48      6.91 o
 -11   2  13        0.18        1.76      3.65 o
 -10   2  13        0.91        2.49      3.40 o
  -9   2  13      172.00      165.85     11.78 o
  -8   2  13       26.42       22.13      2.94 o
  -7   2  13        3.29       -1.07      2.44 o
  -6   2  13      223.15      198.60      5.59 o
  -5   2  13       59.80       49.73      2.41 o
  -4   2  13      259.86      223.73      4.26 o
  -3   2  13      122.81      109.00      3.53 o
  -2   2  13      139.22      124.94      3.25 o
  -1   2  13        2.17       -0.43      1.27 o
   0   2  13       26.93       28.59      1.63 o
   1   2  13      257.89      218.19      4.40 o
   2   2  13        1.17       -1.22      1.67 o
   3   2  13       23.34       21.94      2.28 o
   4   2  13       40.72       41.07      3.49 o
   5   2  13        3.02        4.53      2.38 o
   6   2  13        0.69        4.02      2.59 o
   7   2  13        4.01        1.76      3.03 o
   8   2  13        3.63        8.36      3.67 o
   9   2  13        0.62       -3.20      3.62 o
 -13   3  13       25.44       32.80      5.56 o
 -12   3  13        0.01       -2.55      3.80 o
 -11   3  13        0.24        2.95      3.65 o
 -10   3  13        0.20        3.40      3.34 o
  -9   3  13       36.50       45.18      3.65 o
  -8   3  13        6.94       12.04      2.24 o
  -7   3  13        0.26       -1.77      1.77 o
  -6   3  13      139.45      131.58      4.30 o
  -5   3  13        3.89       -0.55      1.65 o
  -4   3  13        4.57        0.89      1.27 o
  -3   3  13       18.28       15.56      1.47 o
  -2   3  13       18.90       25.39      1.87 o
  -1   3  13      211.10      205.40      4.14 o
   0   3  13      109.61       94.70      2.71 o
   1   3  13       56.54       65.22      2.66 o
   2   3  13       12.67        9.25      2.25 o
   3   3  13       14.55       15.93      2.56 o
   4   3  13        6.69       11.27      2.83 o
   5   3  13       19.72       17.02      3.30 o
   6   3  13       10.73       10.49      3.44 o
   7   3  13        0.16       -1.49      3.00 o
   8   3  13       14.45       10.96      3.95 o
   9   3  13        1.17        1.63      3.74 o
 -13   4  13        8.96       15.34      4.85 o
 -12   4  13       14.07       25.56      8.60 o
 -11   4  13        1.23       -3.83      5.84 o
 -10   4  13        2.01        3.57      3.30 o
  -9   4  13        0.25       -1.96      1.96 o
  -8   4  13        0.85        2.71      3.21 o
  -7   4  13       97.37       93.28      3.89 o
  -6   4  13       18.26       18.81      2.08 o
  -5   4  13       78.07       83.94      2.75 o
  -4   4  13        9.33        6.80      1.49 o
  -3   4  13        5.54        8.09      1.17 o
  -2   4  13       92.46       89.01      2.51 o
  -1   4  13       64.99       63.89      2.44 o
   0   4  13       18.41       15.48      1.58 o
   1   4  13      210.41      195.55      3.90 o
   2   4  13       53.03       55.25      3.24 o
   3   4  13       17.54       20.18      2.71 o
   4   4  13       35.11       32.67      3.36 o
   5   4  13        0.41       -2.52      2.52 o
   6   4  13        0.77       -0.05      2.92 o
   7   4  13        0.93       -1.91      3.14 o
   8   4  13       22.37       23.56      4.93 o
   9   4  13        8.52        8.38      4.11 o
 -13   5  13        0.70        6.73      4.64 o
 -12   5  13        9.96       -0.51      3.94 o
 -11   5  13        0.88       -0.53      3.46 o
 -10   5  13        5.67        1.31      3.65 o
  -9   5  13       67.13       63.55      5.74 o
  -8   5  13      127.80      121.58      4.52 o
  -7   5  13       20.14       23.16      2.46 o
  -6   5  13       19.84       24.88      2.27 o
  -5   5  13       27.99       33.23      2.40 o
  -4   5  13        0.61       -0.40      1.24 o
  -3   5  13       75.84       74.08      2.97 o
  -2   5  13       36.36       31.10      2.55 o
  -1   5  13        8.62        9.44      1.40 o
   0   5  13       13.80       12.96      1.63 o
   1   5  13        2.33        4.85      1.46 o
   2   5  13       14.21        9.92      2.28 o
   3   5  13       27.26       27.73      2.87 o
   4   5  13        6.06        9.28      2.88 o
   5   5  13        8.54       10.07      3.14 o
   6   5  13        4.65        8.02      3.38 o
   7   5  13        2.71        5.46      3.50 o
   8   5  13       13.08       16.95      4.64 o
 -13   6  13        0.14        1.51      4.51 o
 -12   6  13       12.90       11.40      4.49 o
 -11   6  13        1.35        0.56      3.11 o
 -10   6  13        3.01        0.39      2.33 o
  -9   6  13        5.21        6.58      2.33 o
  -8   6  13       55.60       60.70      4.59 o
  -7   6  13        1.00       -1.74      1.74 o
  -6   6  13       18.93       19.30      2.46 o
  -5   6  13        0.96        0.58      1.88 o
  -4   6  13       16.18       10.11      1.88 o
  -3   6  13      107.37       95.46      3.44 o
  -2   6  13       73.02       71.97      2.56 o
  -1   6  13        5.77        6.20      1.54 o
   0   6  13        0.59       -0.64      1.28 o
   1   6  13       19.25       15.67      1.71 o
   2   6  13       68.57       66.62      3.20 o
   3   6  13       65.94       62.96      3.60 o
   4   6  13        4.54        6.97      2.61 o
   5   6  13       21.31       24.57      3.56 o
   6   6  13        2.63        6.94      3.93 o
   7   6  13        0.39        5.03      4.56 o
   8   6  13        2.58       -2.14      2.98 o
 -12   7  13       33.07       50.29      5.99 o
 -11   7  13       46.29       54.48      4.71 o
 -10   7  13       20.89       28.52      3.19 o
  -9   7  13       55.09       57.79      3.62 o
  -8   7  13        4.73        0.11      2.11 o
  -7   7  13        2.35        2.79      3.04 o
  -6   7  13        4.26        1.38      1.82 o
  -5   7  13       29.26       28.19      2.33 o
  -4   7  13        1.94       -1.64      1.64 o
  -3   7  13        1.39       -0.97      1.65 o
  -2   7  13       46.59       40.55      2.61 o
  -1   7  13      148.80      164.01      3.76 o
   0   7  13        0.14       -1.72      1.72 o
   1   7  13        1.81        3.04      1.42 o
   2   7  13       28.83       28.99      2.13 o
   3   7  13        0.13       -0.94      2.16 o
   4   7  13       25.61       21.09      2.97 o
   5   7  13       18.26       14.40      3.41 o
   6   7  13        2.94        1.81      2.46 o
   7   7  13       18.34       20.35      3.27 o
   8   7  13        1.45       -1.52      3.09 o
 -12   8  13        1.52        5.28      3.61 o
 -11   8  13       15.72       20.60      3.89 o
 -10   8  13       32.50       32.16      4.63 o
  -9   8  13        0.01       -0.39      2.25 o
  -8   8  13       33.61       38.90      3.17 o
  -7   8  13        8.84       10.01      2.20 o
  -6   8  13        2.74        1.77      1.84 o
  -5   8  13        3.10        3.96      2.96 o
  -4   8  13        3.64        7.02      1.91 o
  -3   8  13        0.09        0.61      1.79 o
  -2   8  13        8.47       14.54      2.14 o
  -1   8  13        0.13       -1.03      1.79 o
   0   8  13        2.70        2.96      1.24 o
   1   8  13       34.31       35.47      2.76 o
   2   8  13        3.44        5.73      1.43 o
   3   8  13       11.61        9.60      2.37 o
   4   8  13        2.45       -0.74      2.05 o
   5   8  13        6.23        7.63      2.58 o
   6   8  13        2.00        0.67      2.60 o
   7   8  13        1.54       -0.57      2.91 o
   8   8  13        0.52       -3.47      3.47 o
 -12   9  13        3.06        5.42      3.89 o
 -11   9  13        3.80        4.27      4.86 o
 -10   9  13        2.48        1.44      4.43 o
  -9   9  13       10.74        4.51      3.41 o
  -8   9  13        1.66        0.65      4.07 o
  -7   9  13       18.69       21.48      3.27 o
  -6   9  13       45.69       42.31      3.68 o
  -5   9  13       52.42       49.05      3.81 o
  -4   9  13       63.85       81.85      3.27 o
  -3   9  13       12.09       17.61      2.20 o
  -2   9  13       23.37       30.34      2.48 o
  -1   9  13       42.88       39.18      2.70 o
   0   9  13        6.31        6.32      2.11 o
   1   9  13        0.02       -1.41      1.41 o
   2   9  13        0.47        1.35      1.58 o
   3   9  13        0.02       -1.72      1.72 o
   4   9  13        0.19       -1.74      2.08 o
   5   9  13        5.64        3.32      2.51 o
   6   9  13       13.33       13.89      4.69 o
   7   9  13        0.00        0.44      2.83 o
 -11  10  13       15.50       16.56      5.73 o
 -10  10  13        6.98        3.61      4.78 o
  -9  10  13        1.92       -0.79      4.06 o
  -8  10  13       15.76       17.30      3.42 o
  -7  10  13        0.96        0.49      2.92 o
  -6  10  13       13.24        9.81      2.97 o
  -5  10  13       26.10       29.67      3.61 o
  -4  10  13       82.27       84.73      4.66 o
  -3  10  13       57.48       62.66      4.23 o
  -2  10  13       15.90       14.02      2.19 o
  -1  10  13        2.45       -0.65      1.98 o
   0  10  13       18.58       17.67      2.37 o
   1  10  13       12.01       19.59      2.53 o
   2  10  13        7.41       10.75      1.84 o
   3  10  13       12.71       14.26      2.09 o
   4  10  13       20.84       14.35      2.54 o
   5  10  13        8.16        4.70      2.64 o
   6  10  13       13.62        8.96      2.93 o
   7  10  13       26.83       28.09      3.62 o
 -11  11  13        7.19        4.29      5.43 o
 -10  11  13        4.16        4.56      5.47 o
  -9  11  13       19.25       18.55     11.98 o
  -8  11  13       12.02        7.57      3.47 o
  -7  11  13        2.10        4.47      3.07 o
  -6  11  13        2.91        4.06      2.97 o
  -5  11  13        1.79        7.65      3.91 o
  -4  11  13        7.71        8.34      3.00 o
  -3  11  13        7.78       10.20      3.04 o
  -2  11  13       48.12       57.13      4.21 o
  -1  11  13        3.52        1.95      1.99 o
   0  11  13       16.44       11.87      2.25 o
   1  11  13       60.97       56.65      3.34 o
   2  11  13       88.23      100.68      3.46 o
   3  11  13       11.63       11.83      2.07 o
   4  11  13        0.00       -2.33      2.33 o
   5  11  13        7.71        8.10      2.70 o
   6  11  13       12.64        9.26      3.06 o
 -10  12  13       46.36       56.62      7.62 o
  -9  12  13       11.95       11.89      5.84 o
  -8  12  13        0.08       -2.79      3.89 o
  -7  12  13       21.20       26.67      5.07 o
  -6  12  13       26.03       28.59      5.04 o
  -5  12  13        0.04        6.13      3.02 o
  -4  12  13        6.34       11.17      4.83 o
  -3  12  13        5.94        4.59      3.06 o
  -2  12  13       42.95       44.41      4.17 o
  -1  12  13        0.32       -0.04      2.88 o
   0  12  13        5.87        3.99      2.36 o
   1  12  13        5.72        5.74      2.35 o
   2  12  13       32.94       37.75      3.29 o
   3  12  13       46.62       54.46      2.78 o
   4  12  13        1.65        0.10      2.18 o
   5  12  13        0.32       -2.63      2.65 o
   6  12  13        1.86        6.09      4.91 o
  -9  13  13      114.98      149.78      8.46 o
  -8  13  13       39.06       34.64      9.50 o
  -7  13  13        2.34        0.38      4.14 o
  -6  13  13        1.90       -3.09      3.09 o
  -5  13  13        7.51        5.54      6.02 o
  -4  13  13       77.02       94.45      5.35 o
  -3  13  13       50.35       54.00      4.47 o
  -2  13  13        4.64        2.17      3.03 o
  -1  13  13        0.31        0.68      2.92 o
   0  13  13        1.32        2.61      3.20 o
   1  13  13       20.14       19.30      2.86 o
   2  13  13        0.15        1.17      2.45 o
   3  13  13        5.57        3.50      2.68 o
   4  13  13       14.29       17.12      2.71 o
   5  13  13        6.05        5.43      3.19 o
  -8  14  13        0.33       -4.52      4.52 o
  -7  14  13        7.96        8.14      4.76 o
  -6  14  13       14.71        6.31      4.47 o
  -5  14  13       71.38       71.33      5.26 o
  -4  14  13        4.16        0.53      3.36 o
  -3  14  13        4.86        5.73      3.44 o
  -2  14  13       16.48       22.23      3.96 o
  -1  14  13        2.66       -3.18      3.18 o
   0  14  13        3.13        2.56      3.43 o
   1  14  13       12.13        2.98      3.87 o
   2  14  13       37.89       37.17      3.75 o
   3  14  13       30.78       36.02      3.71 o
   4  14  13       10.00        7.68      3.84 o
  -7  15  13       29.42       40.28      5.85 o
  -6  15  13        3.71        1.43      4.57 o
  -5  15  13        0.02       10.77      4.74 o
  -4  15  13        9.30       13.48      3.83 o
  -3  15  13       26.41       40.01      5.40 o
  -2  15  13       11.29        9.78      4.40 o
  -1  15  13       12.46        8.21      4.28 o
   0  15  13        0.50        6.35      4.16 o
   1  15  13       10.32        6.48      4.27 o
   2  15  13        0.60       -0.28      9.45 o
   3  15  13        6.84        9.11      3.29 o
  -6  16  13       20.77       24.22      5.46 o
  -5  16  13        1.33       -1.71      4.52 o
  -4  16  13        6.51        3.26      4.61 o
  -3  16  13        1.33        5.98      4.54 o
  -2  16  13       33.26       45.37      5.60 o
  -1  16  13        7.92       10.85      5.76 o
   0  16  13        0.39        4.86      5.36 o
   1  16  13        2.82       -4.83      5.03 o
 -13   0  14        2.35       -2.57      5.78 o
 -12   0  14       15.25        8.30      6.09 o
 -11   0  14       24.66       34.25      7.26 o
 -10   0  14        7.67        2.75      5.01 o
  -9   0  14      233.44      238.15     13.31 o
  -8   0  14        0.05        0.09      4.69 o
  -7   0  14      175.40      177.44     15.79 o
  -6   0  14        0.78        4.89      2.59 o
  -5   0  14      299.76      266.74      8.31 o
  -4   0  14        0.98       -3.12      4.22 o
  -3   0  14        0.20       -1.45      1.45 o
  -2   0  14       81.09       83.45      3.16 o
  -1   0  14       28.11       18.17      2.34 o
   0   0  14        8.14        2.96      2.08 o
   1   0  14       16.61       11.16      2.37 o
   2   0  14       29.35       36.63      3.78 o
   3   0  14        0.08        1.74      2.93 o
   4   0  14        8.69       11.25      3.41 o
   5   0  14        1.03       -0.20      3.33 o
   6   0  14       27.68       40.32      5.07 o
   7   0  14       48.81       55.16      5.84 o
   8   0  14        1.68        2.84      6.54 o
 -13   1  14        4.75        7.90      4.51 o
 -12   1  14       10.28        8.56      4.33 o
 -11   1  14        1.99        1.27      4.13 o
 -10   1  14       37.80       31.40      4.80 o
  -9   1  14        8.80       13.49      3.85 o
  -8   1  14        0.33       -1.29      2.28 o
  -7   1  14        2.97        2.14      2.34 o
  -6   1  14       19.38       10.91      2.00 o
  -5   1  14       47.18       46.87      2.40 o
  -4   1  14       10.98        3.63      1.63 o
  -3   1  14        0.31       -1.70      1.70 o
  -2   1  14       27.02       20.93      1.74 o
  -1   1  14       59.99       65.65      2.86 o
   0   1  14        0.06        1.68      1.40 o
   1   1  14        5.60        7.96      1.61 o
   2   1  14       31.77       36.50      2.71 o
   3   1  14        0.72       -1.91      1.91 o
   4   1  14        1.33       -0.54      2.17 o
   5   1  14        3.67        6.83      2.53 o
   6   1  14        2.42        5.79      3.26 o
   7   1  14        4.76       -3.31      3.31 o
   8   1  14       14.72       19.29      4.16 o
 -13   2  14        8.71        8.01      4.47 o
 -12   2  14        1.13        6.86      4.21 o
 -11   2  14       58.88       57.97      5.75 o
 -10   2  14       20.90       12.19      3.96 o
  -9   2  14        2.83        2.70      4.24 o
  -8   2  14        0.63       -1.54      3.09 o
  -7   2  14       64.03       72.61      4.04 o
  -6   2  14       10.80       12.31      2.00 o
  -5   2  14       42.66       37.53      2.18 o
  -4   2  14       77.86       79.46      2.86 o
  -3   2  14       55.64       39.19      2.25 o
  -2   2  14       29.04       28.06      2.06 o
  -1   2  14        0.48       -1.34      1.34 o
   0   2  14       46.50       47.59      2.53 o
   1   2  14      189.79      181.50      6.10 o
   2   2  14       50.62       47.86      3.53 o
   3   2  14        1.09        4.53      2.58 o
   4   2  14        0.31       -0.99      2.68 o
   5   2  14       11.26        9.37      3.18 o
   6   2  14       17.24       15.46      3.69 o
   7   2  14        1.17       -4.37      5.11 o
   8   2  14        0.54       -3.41      3.41 o
 -13   3  14        0.60        3.93      4.58 o
 -12   3  14        8.09       10.91      4.54 o
 -11   3  14       40.47       37.07      5.19 o
 -10   3  14        7.38        6.79      3.65 o
  -9   3  14        6.23        5.17      2.68 o
  -8   3  14       20.59       16.71      2.92 o
  -7   3  14      167.87      164.72      4.97 o
  -6   3  14       38.70       35.01      2.73 o
  -5   3  14       33.58       30.80      1.98 o
  -4   3  14       93.42       83.20      2.82 o
  -3   3  14       13.08       18.17      1.79 o
  -2   3  14       26.70       22.86      1.82 o
  -1   3  14        0.09       -1.23      1.28 o
   0   3  14       22.49       16.57      1.68 o
   1   3  14       61.85       67.12      2.78 o
   2   3  14        4.34        6.71      2.30 o
   3   3  14       12.85        6.52      2.38 o
   4   3  14        1.14       -0.81      2.60 o
   5   3  14       11.56       11.10      3.29 o
   6   3  14       15.34       16.05      3.57 o
   7   3  14        5.26        0.28      3.30 o
   8   3  14        1.82       -3.56      3.56 o
 -13   4  14        5.51        4.06      4.56 o
 -12   4  14       75.28       80.39      6.71 o
 -11   4  14        5.87        6.00      3.95 o
 -10   4  14        0.53        4.90      3.55 o
  -9   4  14       28.16       29.95      3.41 o
  -8   4  14      256.98      253.12      6.46 o
  -7   4  14        0.19        0.56      1.96 o
  -6   4  14        5.56        5.81      2.16 o
  -5   4  14      123.38      103.96      3.98 o
  -4   4  14        0.24       -1.47      1.83 o
  -3   4  14      129.98      128.71      3.92 o
  -2   4  14       88.04       91.54      2.84 o
  -1   4  14        6.50       10.89      1.82 o
   0   4  14      163.98      148.35      4.17 o
   1   4  14        0.30       -0.18      1.54 o
   2   4  14        0.12        3.37      2.26 o
   3   4  14        0.00       -0.44      2.27 o
   4   4  14        0.36        2.52      2.66 o
   5   4  14        8.47       11.31      3.37 o
   6   4  14        7.21        8.11      3.43 o
   7   4  14        3.90        3.77      3.56 o
   8   4  14        0.52       -0.90      3.58 o
 -13   5  14        8.92        9.91      7.63 o
 -12   5  14       34.75       47.68      8.01 o
 -11   5  14        4.20       -3.81      3.81 o
 -10   5  14        7.59       11.34      3.91 o
  -9   5  14       94.28      105.95      4.58 o
  -8   5  14       36.36       37.81      3.02 o
  -7   5  14       44.57       40.30      3.06 o
  -6   5  14       13.61       14.79      2.33 o
  -5   5  14       86.59       84.90      3.92 o
  -4   5  14        0.00       -1.28      1.28 o
  -3   5  14       21.37       24.43      2.33 o
  -2   5  14       11.16        6.60      1.94 o
  -1   5  14       44.57       36.29      2.01 o
   0   5  14        9.93        7.64      1.53 o
   1   5  14       15.52       15.86      1.82 o
   2   5  14        0.60       -0.96      1.68 o
   3   5  14        9.07        5.50      2.40 o
   4   5  14        9.23        9.57      3.15 o
   5   5  14        1.56        2.83      3.86 o
   6   5  14        8.85        7.31      3.42 o
   7   5  14        1.26        1.03      4.75 o
   8   5  14       12.79       14.59      4.17 o
 -12   6  14        1.91       -0.63      4.11 o
 -11   6  14        3.16        5.11      4.21 o
 -10   6  14       39.30       50.21      6.11 o
  -9   6  14        5.86        6.10      2.46 o
  -8   6  14       12.20       18.18      2.62 o
  -7   6  14       31.29       32.79      2.85 o
  -6   6  14       24.45       27.34      3.25 o
  -5   6  14        0.52       -1.87      1.87 o
  -4   6  14        5.11        1.98      1.75 o
  -3   6  14        4.84        6.46      1.88 o
  -2   6  14        1.86        4.31      1.54 o
  -1   6  14       55.09       51.70      2.90 o
   0   6  14       19.39       19.17      1.77 o
   1   6  14       16.73       18.35      1.84 o
   2   6  14       45.04       38.08      2.45 o
   3   6  14       26.73       22.39      2.92 o
   4   6  14        0.83       -2.67      2.67 o
   5   6  14        1.16        1.05      2.88 o
   6   6  14        8.36        9.68      3.37 o
   7   6  14        2.40        2.83      3.70 o
 -12   7  14        0.71       -1.29      8.73 o
 -11   7  14        4.53        7.99      4.18 o
 -10   7  14       26.26       31.87      3.94 o
  -9   7  14        3.37        1.23      2.40 o
  -8   7  14       11.22        7.41      2.33 o
  -7   7  14        3.30        4.83      2.21 o
  -6   7  14        9.47        5.52      2.14 o
  -5   7  14        3.72        6.44      1.92 o
  -4   7  14       21.44       19.29      2.85 o
  -3   7  14       53.07       56.72      2.98 o
  -2   7  14      153.55      153.68      4.52 o
  -1   7  14       34.29       37.25      2.72 o
   0   7  14        2.11        1.53      1.99 o
   1   7  14       23.00       19.08      1.74 o
   2   7  14       11.76        9.42      1.79 o
   3   7  14        6.27        4.56      2.60 o
   4   7  14        2.82        3.20      2.70 o
   5   7  14        1.96        3.19      3.57 o
   6   7  14       10.11       18.09      4.81 o
   7   7  14        9.84       10.43      3.07 o
 -12   8  14        6.36       10.21      4.83 o
 -11   8  14       27.48       35.71      4.56 o
 -10   8  14        4.85       -1.08      3.20 o
  -9   8  14        1.56       -0.29      2.90 o
  -8   8  14        0.52        0.52      2.31 o
  -7   8  14        7.01        4.61      2.33 o
  -6   8  14        1.64        0.46      2.48 o
  -5   8  14        8.34        7.49      2.09 o
  -4   8  14        8.76        8.50      2.11 o
  -3   8  14        0.49        2.30      1.89 o
  -2   8  14        6.61        9.06      2.19 o
  -1   8  14       49.18       52.50      3.07 o
   0   8  14       95.60       92.64      3.05 o
   1   8  14        2.59       -1.15      1.53 o
   2   8  14        0.56        0.57      1.37 o
   3   8  14        1.08        1.24      1.68 o
   4   8  14        0.02       -1.31      2.87 o
   5   8  14        7.76        2.71      2.94 o
   6   8  14        1.67       -2.45      2.69 o
   7   8  14        3.74        4.71      3.17 o
 -11   9  14        0.00        7.21      5.13 o
 -10   9  14        1.16        0.91      7.35 o
  -9   9  14       13.09       13.48      4.98 o
  -8   9  14       22.73       23.75      3.92 o
  -7   9  14       10.13        9.56      3.11 o
  -6   9  14        0.17        0.24      2.66 o
  -5   9  14        5.16        6.47      3.36 o
  -4   9  14        0.03       -0.48      2.33 o
  -3   9  14       15.37       17.80      2.31 o
  -2   9  14       10.96       11.66      2.26 o
  -1   9  14      125.22      137.60      4.51 o
   0   9  14       32.11       28.60      2.75 o
   1   9  14       38.99       40.04      2.34 o
   2   9  14        0.27       -0.48      1.63 o
   3   9  14       23.66       27.82      2.60 o
   4   9  14        0.16       -1.79      2.24 o
   5   9  14        4.98        4.55      2.81 o
   6   9  14        0.68        1.49      2.82 o
 -11  10  14       13.17       18.24      6.08 o
 -10  10  14        2.53       -1.28      4.83 o
  -9  10  14        0.50       -1.71      4.59 o
  -8  10  14        6.19        2.33      4.57 o
  -7  10  14       72.39       85.87      6.00 o
  -6  10  14       32.86       33.53      3.76 o
  -5  10  14       80.79       89.84      5.16 o
  -4  10  14       43.81       46.06      4.07 o
  -3  10  14        2.01        2.77      2.96 o
  -2  10  14        1.50        3.79      2.38 o
  -1  10  14        4.08        4.91      2.21 o
   0  10  14        0.13       -0.79      2.08 o
   1  10  14       31.72       29.83      3.77 o
   2  10  14       48.50       51.23      2.59 o
   3  10  14        4.23        0.22      1.90 o
   4  10  14        0.15       -2.19      2.19 o
   5  10  14        1.29        0.15      2.59 o
   6  10  14        0.01       -2.68      2.68 o
 -10  11  14       14.01       19.18      6.00 o
  -9  11  14       47.04       62.69     10.22 o
  -8  11  14        8.98        8.17      5.10 o
  -7  11  14        6.61        8.39      3.44 o
  -6  11  14        0.11        2.13      3.09 o
  -5  11  14       61.29       79.79      5.27 o
  -4  11  14        1.87        5.43      3.14 o
  -3  11  14        0.02       -2.60      2.60 o
  -2  11  14        6.63        0.76      2.96 o
  -1  11  14       11.77       21.79      2.61 o
   0  11  14       23.45       21.88      2.71 o
   1  11  14        0.45       -2.28      2.85 o
   2  11  14        5.62        7.75      2.04 o
   3  11  14        7.45        6.34      2.16 o
   4  11  14        9.75       11.26      2.61 o
   5  11  14        5.27        0.21      2.72 o
  -9  12  14        1.18        0.94      5.44 o
  -8  12  14       52.71       66.52      8.03 o
  -7  12  14        1.61        0.71      4.23 o
  -6  12  14       24.41       31.19      4.65 o
  -5  12  14        4.59        4.56      3.36 o
  -4  12  14        1.46        2.33      3.10 o
  -3  12  14       31.32       39.27      4.21 o
  -2  12  14        4.87        6.21      3.29 o
  -1  12  14        0.02        2.30      3.15 o
   0  12  14        2.37        0.79      2.29 o
   1  12  14       41.15       49.65      3.44 o
   2  12  14       37.69       41.62      3.18 o
   3  12  14        4.73        6.48      2.04 o
   4  12  14        0.82       -2.37      2.37 o
   5  12  14        4.22        1.93      4.78 o
  -9  13  14        1.61        6.27      8.66 o
  -8  13  14        2.97        3.20      5.01 o
  -7  13  14       17.91       17.31      5.17 o
  -6  13  14        3.00        1.11      4.23 o
  -5  13  14       21.58       29.94      4.18 o
  -4  13  14        3.58        3.19      3.42 o
  -3  13  14       41.74       48.73      4.71 o
  -2  13  14        1.52        1.05      3.45 o
  -1  13  14        0.04       -3.12      3.12 o
   0  13  14       19.58       23.93      4.06 o
   1  13  14        7.13       11.14      3.73 o
   2  13  14       18.69       22.26      2.90 o
   3  13  14       52.28       66.26      4.21 o
   4  13  14       21.22       25.11      2.95 o
  -7  14  14        4.09        2.86      5.14 o
  -6  14  14       25.30       31.58      5.60 o
  -5  14  14        3.47       14.53      4.82 o
  -4  14  14       12.90       18.27      4.97 o
  -3  14  14        3.92       10.07      3.93 o
  -2  14  14       43.64       53.41      4.92 o
  -1  14  14        0.01       -0.46      3.48 o
   0  14  14        7.78        2.43      3.59 o
   1  14  14       49.59       48.94      8.26 o
   2  14  14       68.39       89.91      8.28 o
   3  14  14       26.67       30.99      3.72 o
  -6  15  14       22.38       32.01      5.85 o
  -5  15  14       26.32       42.10      5.98 o
  -4  15  14        2.35       -1.48      4.42 o
  -3  15  14        0.00        0.84      4.45 o
  -2  15  14        8.31       10.59      4.68 o
  -1  15  14       33.27       57.36      5.78 o
   0  15  14        0.04       -3.84      3.84 o
   1  15  14        0.00       -4.13      4.13 o
  -3  16  14        3.91        5.18      4.83 o
  -2  16  14        5.63        3.68      4.47 o
 -13   1  15        0.33       -0.89      4.10 o
 -12   1  15        5.49       15.17      4.55 o
 -11   1  15        6.64        5.30      4.28 o
 -10   1  15        0.00       -5.48      5.48 o
  -9   1  15        0.45        2.53      3.48 o
  -8   1  15       38.30       46.75      4.45 o
  -7   1  15       49.22       51.20      3.94 o
  -6   1  15       77.13       73.86      3.31 o
  -5   1  15      128.90      124.65      5.74 o
  -4   1  15       33.06       26.86      2.34 o
  -3   1  15        0.85       -1.60      1.60 o
  -2   1  15       13.00       15.27      1.72 o
  -1   1  15       10.03        9.15      1.74 o
   0   1  15        0.00        2.74      1.76 o
   1   1  15        0.51        1.35      1.80 o
   2   1  15       40.07       36.17      3.18 o
   3   1  15       12.77        8.82      2.81 o
   4   1  15        0.37        1.86      2.74 o
   5   1  15        3.65        7.90      3.38 o
   6   1  15       32.77       33.29      4.26 o
   7   1  15        1.13       -2.12      4.36 o
 -13   2  15        2.64        1.47      4.34 o
 -12   2  15        0.01        2.41      4.11 o
 -11   2  15        1.41        0.47      3.86 o
 -10   2  15        6.62        3.01      3.95 o
  -9   2  15        0.94       -2.57      2.57 o
  -8   2  15       51.63       46.05      4.69 o
  -7   2  15       25.41       29.76      3.22 o
  -6   2  15       97.10       95.56      3.55 o
  -5   2  15       22.15       18.58      2.10 o
  -4   2  15        4.13       -1.26      1.49 o
  -3   2  15       25.69       24.52      2.06 o
  -2   2  15        0.01        2.59      1.43 o
  -1   2  15       30.16       26.46      2.01 o
   0   2  15        3.22        1.96      1.70 o
   1   2  15       25.66       27.00      2.43 o
   2   2  15        0.00        2.17      1.95 o
   3   2  15       35.96       30.69      3.44 o
   4   2  15        4.01       -0.56      2.75 o
   5   2  15      175.37      172.75      6.79 o
   6   2  15       37.19       42.69      8.27 o
   7   2  15        3.27        0.75      3.77 o
 -12   3  15        0.66       10.08      6.57 o
 -11   3  15       22.20        7.47      4.40 o
 -10   3  15        9.69        4.75      3.91 o
  -9   3  15        0.00       -2.50      2.50 o
  -8   3  15       28.02       24.23      3.19 o
  -7   3  15        0.18       -1.01      3.42 o
  -6   3  15        0.04       -0.92      2.34 o
  -5   3  15       55.46       52.26      2.45 o
  -4   3  15       69.42       56.83      2.54 o
  -3   3  15       38.68       37.51      2.28 o
  -2   3  15       60.71       56.53      2.94 o
  -1   3  15        0.68        3.17      1.77 o
   0   3  15       73.77       73.51      3.13 o
   1   3  15        0.00        2.20      2.14 o
   2   3  15        1.59        2.97      1.97 o
   3   3  15        0.56        2.17      2.65 o
   4   3  15       46.99       41.25      3.97 o
   5   3  15        8.32       10.11      3.46 o
   6   3  15        0.51        6.40      3.60 o
   7   3  15        4.36        7.14      3.79 o
 -12   4  15       48.39       71.38     11.57 o
 -11   4  15        1.54        1.08      4.05 o
 -10   4  15       24.63       20.38      4.36 o
  -9   4  15        5.41        3.46      2.81 o
  -8   4  15       47.80       49.98      6.08 o
  -7   4  15        2.58       -1.63      2.09 o
  -6   4  15       70.17       65.55      4.59 o
  -5   4  15      112.71      104.92      4.37 o
  -4   4  15       16.67       14.89      3.11 o
  -3   4  15        7.87        4.45      1.45 o
  -2   4  15        0.69        0.10      1.50 o
  -1   4  15       28.93       29.66      2.03 o
   0   4  15        0.78        2.11      1.63 o
   1   4  15       36.54       30.40      2.42 o
   2   4  15       14.13       14.62      2.57 o
   3   4  15       11.34        9.11      2.99 o
   4   4  15        1.48       -2.23      2.77 o
   5   4  15        2.41        2.48      3.18 o
   6   4  15        0.01        0.76      3.31 o
   7   4  15        0.76        1.40      3.69 o
 -12   5  15        0.96        6.47      4.70 o
 -11   5  15        6.03       -0.47      4.96 o
 -10   5  15        1.80        3.21      3.63 o
  -9   5  15        2.43       -2.67      2.67 o
  -8   5  15        1.83       -0.92      2.09 o
  -7   5  15      121.70      111.32      4.46 o
  -6   5  15        0.71       -2.02      2.02 o
  -5   5  15        0.20       -1.57      1.98 o
  -4   5  15       13.50       19.80      2.71 o
  -3   5  15       96.53       91.49      4.83 o
  -2   5  15        6.34        0.90      2.11 o
  -1   5  15       12.66       13.96      2.08 o
   0   5  15        0.50        0.34      1.49 o
   1   5  15       13.53       16.84      2.02 o
   2   5  15        7.74        1.81      1.90 o
   3   5  15        3.24        1.11      2.85 o
   4   5  15        8.61        7.69      3.97 o
   5   5  15        5.05        0.60      3.08 o
   6   5  15       18.40       20.12      3.98 o
   7   5  15       10.19        6.28      6.07 o
 -12   6  15        7.58        8.95      4.89 o
 -11   6  15        6.96        2.93      4.04 o
 -10   6  15        4.05        8.06      4.03 o
  -9   6  15        8.06        5.31      3.54 o
  -8   6  15       59.85       58.06      3.65 o
  -7   6  15        6.92        6.17      2.31 o
  -6   6  15        0.32       -1.37      2.12 o
  -5   6  15        1.28        0.46      2.08 o
  -4   6  15       11.96       11.60      2.42 o
  -3   6  15       51.64       50.69      2.44 o
  -2   6  15       12.05       15.73      2.35 o
  -1   6  15       12.86       10.24      2.23 o
   0   6  15       30.43       34.71      1.99 o
   1   6  15       47.59       42.24      2.35 o
   2   6  15       16.60       15.45      2.18 o
   3   6  15        8.97        9.64      2.49 o
   4   6  15        1.20        0.26      2.98 o
   5   6  15        0.73        3.23      4.46 o
   6   6  15        0.76        5.26      3.63 o
   7   6  15        6.31        8.80      3.83 o
 -11   7  15       25.23       20.10      5.06 o
 -10   7  15        0.85        0.99     12.45 o
  -9   7  15       11.47        9.79      3.34 o
  -8   7  15        0.00        0.63      2.27 o
  -7   7  15        4.84        5.58      2.72 o
  -6   7  15        6.24        3.82      2.16 o
  -5   7  15        0.15        1.61      2.16 o
  -4   7  15      135.96      123.97      4.55 o
  -3   7  15      110.84      119.48      4.41 o
  -2   7  15       28.39       27.84      2.64 o
  -1   7  15        7.19        5.49      2.14 o
   0   7  15        0.03        0.69      2.10 o
   1   7  15        6.64        4.80      1.71 o
   2   7  15       12.93       11.07      2.09 o
   3   7  15       50.82       53.90      3.01 o
   4   7  15        1.92       -1.52      3.26 o
   5   7  15        1.01       -2.38      3.79 o
   6   7  15        5.25        3.87      2.97 o
 -11   8  15        7.38        4.24      7.85 o
 -10   8  15        2.26       -3.56      8.55 o
  -9   8  15        0.53        3.25      4.63 o
  -8   8  15       34.42       34.46      9.86 o
  -7   8  15       25.45       30.46      3.12 o
  -6   8  15        7.07        8.76      2.47 o
  -5   8  15       78.97       80.26      3.95 o
  -4   8  15       16.27       16.58      2.45 o
  -3   8  15        8.96       12.45      2.33 o
  -2   8  15       39.93       49.81      3.11 o
  -1   8  15        0.54       -0.35      2.19 o
   0   8  15        2.09        1.32      2.64 o
   1   8  15        0.84        0.56      1.69 o
   2   8  15       29.61       28.68      1.94 o
   3   8  15        3.40        4.21      1.79 o
   4   8  15        0.42        0.79      2.48 o
   5   8  15        0.92        2.98      2.78 o
   6   8  15       23.88       19.42      3.46 o
 -11   9  15        1.78        8.84      8.12 o
 -10   9  15        4.84        7.69      6.02 o
  -9   9  15        2.05        2.16      4.56 o
  -8   9  15        0.03       -1.35      4.52 o
  -7   9  15        8.13        9.00      5.81 o
  -6   9  15       33.74       48.89      4.91 o
  -5   9  15        3.42        7.90      3.01 o
  -4   9  15       83.60       80.46      4.84 o
  -3   9  15      122.95      120.74      4.29 o
  -2   9  15      115.42      122.23      4.40 o
  -1   9  15       40.19       39.75      3.06 o
   0   9  15       11.21       10.23      2.57 o
   1   9  15        4.87        3.56      1.74 o
   2   9  15       23.14       24.45      2.29 o
   3   9  15        0.01       -1.73      2.35 o
   4   9  15        6.56        6.38      2.35 o
   5   9  15        0.55       -2.33      2.60 o
 -10  10  15        7.67       11.90     10.08 o
  -9  10  15        1.98       -4.37      4.37 o
  -8  10  15        0.48        0.89      7.45 o
  -7  10  15       14.68       13.30      4.90 o
  -6  10  15       35.87       54.96      5.17 o
  -5  10  15       19.08       19.46      3.72 o
  -4  10  15       63.12       65.65      5.15 o
  -3  10  15        0.01        4.15      3.02 o
  -2  10  15        5.02        4.87      2.36 o
  -1  10  15       61.83       76.16      3.95 o
   0  10  15       38.66       45.87      3.35 o
   1  10  15        1.86        3.07      2.45 o
   2  10  15       18.10       22.61      2.55 o
   3  10  15        0.00       -1.30      2.18 o
   4  10  15        0.52       -2.41      2.41 o
   5  10  15        5.19        0.42      2.93 o
  -9  11  15       17.85       19.74      6.12 o
  -8  11  15        2.46       -3.42      7.96 o
  -7  11  15        9.45       10.58      5.60 o
  -6  11  15       21.33       32.77      4.85 o
  -5  11  15       13.68       15.45      3.73 o
  -4  11  15       11.98       16.36      3.71 o
  -3  11  15       25.96       23.84      3.92 o
  -2  11  15       56.22       50.98      4.55 o
  -1  11  15       12.64       12.52      3.56 o
   0  11  15        0.08       -2.35      2.35 o
   1  11  15        0.38        1.33      2.54 o
   2  11  15        4.38        2.52      3.18 o
   3  11  15        0.05        1.04      2.30 o
   4  11  15        2.71        2.04      2.57 o
  -9  12  15        2.62       -3.15      5.29 o
  -8  12  15       55.51       70.28      7.90 o
  -7  12  15        0.02       -2.49      5.26 o
  -6  12  15        0.05        5.06      5.06 o
  -5  12  15       15.18       15.95      4.80 o
  -4  12  15        5.14        6.87      4.18 o
  -3  12  15        3.84        7.85      3.59 o
  -2  12  15       16.02       15.78      3.99 o
  -1  12  15        1.77        2.15      3.41 o
   0  12  15        9.83       13.78      3.80 o
   1  12  15        1.64       -2.59      4.48 o
   2  12  15        9.75       11.55      3.00 o
   3  12  15        8.66        7.88      2.92 o
  -8  13  15        0.28        4.42      5.75 o
  -7  13  15       51.50       94.79      8.54 o
  -6  13  15       19.06       21.35      5.37 o
  -5  13  15       72.60       97.00      7.69 o
  -4  13  15        0.24       -3.84      3.84 o
  -3  13  15       29.81       38.97      5.52 o
  -2  13  15       15.95       22.86      4.74 o
  -1  13  15       25.01       24.84      4.74 o
   0  13  15        0.01       -3.97      3.97 o
   1  13  15        4.07        0.24      4.10 o
   2  13  15        4.12        5.68      2.94 o
  -6  14  15        2.58        2.30      5.15 o
  -5  14  15       16.18        9.89      5.21 o
  -4  14  15        9.63       15.86      8.98 o
  -3  14  15        3.28        1.31      4.60 o
  -2  14  15        2.46        1.28      4.73 o
  -1  14  15        0.00       -4.04      4.04 o
   0  14  15        7.99        7.09      4.46 o
   1  14  15        3.71        2.91      4.58 o
  -4  15  15       11.94       14.26      5.23 o
  -3  15  15        0.93       -4.35      4.35 o
  -2  15  15        6.73       -4.09      4.37 o
  -1  15  15        9.20       15.13      5.07 o
 -12   0  16        8.31       14.48      6.68 o
 -11   0  16        0.03        9.39      5.87 o
 -10   0  16       44.86       41.51      7.63 o
  -9   0  16       26.12       34.52      6.81 o
  -8   0  16       12.95       15.07      5.78 o
  -7   0  16        1.27        1.55      2.82 o
  -6   0  16       15.35       12.29      3.10 o
  -5   0  16       36.72       35.97      3.78 o
  -4   0  16       52.28       57.78      6.52 o
  -3   0  16       19.03       26.35      3.53 o
  -2   0  16       10.47        5.12      4.81 o
  -1   0  16       31.27       38.60      4.15 o
   0   0  16       22.60       20.42      3.63 o
   1   0  16       11.38        9.29      3.37 o
   2   0  16        0.00       -1.05      4.83 o
   3   0  16        0.90       12.23      5.23 o
   4   0  16       56.98       48.37      7.54 o
   5   0  16      186.62      200.66     13.18 o
   6   0  16       26.77       17.06      7.17 o
   7   0  16        9.58       -5.82      6.14 o
 -12   1  16       12.40       11.97      4.88 o
 -11   1  16       37.78       45.68      5.74 o
 -10   1  16       43.54       42.49      7.96 o
  -9   1  16       51.34       47.96      5.30 o
  -8   1  16       63.40       62.53      4.58 o
  -7   1  16       41.63       43.74      4.12 o
  -6   1  16       74.57       76.17      3.44 o
  -5   1  16       79.40       71.60      3.38 o
  -4   1  16       25.17       22.30      2.40 o
  -3   1  16       12.34        5.31      2.02 o
  -2   1  16       15.36       14.87      2.28 o
  -1   1  16        0.58       -0.94      1.96 o
   0   1  16       63.81       64.55      4.27 o
   1   1  16       39.32       33.05      2.95 o
   2   1  16        1.20        1.48      2.24 o
   3   1  16       27.20       22.68      5.26 o
   4   1  16       99.08      105.95      6.80 o
   5   1  16        7.82        6.74      4.31 o
   6   1  16        0.04       -1.57      4.28 o
   7   1  16        1.47        0.01      4.62 o
 -12   2  16       25.64       30.28      5.38 o
 -11   2  16        0.00       -3.86      3.86 o
 -10   2  16        2.02        5.71      3.86 o
  -9   2  16       35.80       40.46      3.93 o
  -8   2  16       46.57       53.22      4.06 o
  -7   2  16       30.52       25.09      3.26 o
  -6   2  16       64.62       61.61      3.14 o
  -5   2  16       75.70       77.69      3.36 o
  -4   2  16       48.40       47.34      2.93 o
  -3   2  16        5.01        5.13      2.00 o
  -2   2  16       10.72        2.65      1.96 o
  -1   2  16      109.04       96.41      3.50 o
   0   2  16      154.00      137.93      4.13 o
   1   2  16       36.93       33.56      2.84 o
   2   2  16        3.68        1.22      1.97 o
   3   2  16        5.33       -1.18      2.77 o
   4   2  16       21.68       17.07      3.63 o
   5   2  16       51.21       52.79      4.60 o
   6   2  16       21.73       24.60      5.31 o
 -12   3  16        1.15        9.67      4.61 o
 -11   3  16       14.81       18.38      4.93 o
 -10   3  16       18.77       22.12      5.66 o
  -9   3  16        8.09        6.56      3.18 o
  -8   3  16       83.57       87.62      4.88 o
  -7   3  16       62.93       66.86      4.29 o
  -6   3  16        0.84       -0.97      2.49 o
  -5   3  16       58.09       55.37      2.83 o
  -4   3  16      192.79      190.08      4.89 o
  -3   3  16      105.86      106.76      3.51 o
  -2   3  16       64.62       61.52      2.64 o
  -1   3  16        0.02       -1.50      1.50 o
   0   3  16        0.20        2.15      1.88 o
   1   3  16        0.01        0.97      1.95 o
   2   3  16        4.70        1.81      2.31 o
   3   3  16       29.81       28.99      4.66 o
   4   3  16        9.00        7.03      4.49 o
   5   3  16       10.93        6.37      3.48 o
   6   3  16       18.53       22.12      4.15 o
 -12   4  16        4.42       11.03      7.67 o
 -11   4  16        0.96        1.22      4.27 o
 -10   4  16        0.24        2.01      3.81 o
  -9   4  16       16.50       13.66      8.42 o
  -8   4  16        1.02       -1.97      2.60 o
  -7   4  16       59.78       53.57      4.25 o
  -6   4  16      136.87      138.32      5.65 o
  -5   4  16       45.18       51.70      3.40 o
  -4   4  16        5.21       -0.33      2.10 o
  -3   4  16       22.28       23.66      2.31 o
  -2   4  16       13.00       10.03      1.85 o
  -1   4  16        1.01       -0.18      1.57 o
   0   4  16        1.94        1.35      2.04 o
   1   4  16        3.85        2.31      1.89 o
   2   4  16        5.28        0.34      2.07 o
   3   4  16        7.67        4.29      2.44 o
   4   4  16        9.50        9.83      3.34 o
   5   4  16        0.06       -2.02      3.26 o
   6   4  16       39.36       49.65      6.53 o
 -11   5  16        5.27        2.17      4.28 o
 -10   5  16        5.80        1.72      3.91 o
  -9   5  16       25.68       23.58      5.87 o
  -8   5  16        5.12        4.31      2.91 o
  -7   5  16        1.07       -2.83      2.96 o
  -6   5  16       34.08       31.09      3.00 o
  -5   5  16       93.93      105.55      4.39 o
  -4   5  16      112.15      121.81      4.68 o
  -3   5  16       40.20       47.82      3.31 o
  -2   5  16       26.72       27.85      2.87 o
  -1   5  16        0.17        0.38      1.48 o
   0   5  16       13.05       14.89      1.96 o
   1   5  16        1.74        2.04      1.91 o
   2   5  16       44.08       40.78      2.94 o
   3   5  16        0.74       -1.36      2.38 o
   4   5  16        2.81        0.66      3.09 o
   5   5  16        0.55        0.41      3.24 o
   6   5  16        8.93        6.58      3.92 o
 -11   6  16       18.56       25.19      5.24 o
 -10   6  16        0.79        2.09      3.99 o
  -9   6  16        0.06       -3.49      3.49 o
  -8   6  16        1.66        3.23      3.53 o
  -7   6  16        7.77       14.76      2.71 o
  -6   6  16        3.41        6.80      2.50 o
  -5   6  16        0.00        0.92      2.14 o
  -4   6  16       14.37       13.66      2.63 o
  -3   6  16       52.72       62.11      3.61 o
  -2   6  16        6.07       13.06      2.61 o
  -1   6  16       15.14       18.99      2.81 o
   0   6  16       16.85       15.05      1.83 o
   1   6  16       70.14       69.91      3.67 o
   2   6  16        7.79        6.71      2.23 o
   3   6  16       19.00       20.78      2.95 o
   4   6  16        0.02       -2.92      2.92 o
   5   6  16       10.58        9.03      3.51 o
   6   6  16       10.53       12.14      3.99 o
 -11   7  16        3.83        2.90      4.54 o
 -10   7  16       38.83       52.66     15.39 o
  -9   7  16       30.42       44.98      7.49 o
  -8   7  16        0.36       -2.89      2.89 o
  -7   7  16        0.90       -0.01      2.37 o
  -6   7  16       10.89       13.84      2.74 o
  -5   7  16      104.58      110.95      4.58 o
  -4   7  16       20.07       22.24      2.82 o
  -3   7  16        1.39        4.39      2.44 o
  -2   7  16        0.63        4.58      2.41 o
  -1   7  16       14.76       11.92      3.00 o
   0   7  16        7.75        6.05      2.32 o
   1   7  16        6.78        6.57      2.46 o
   2   7  16        5.76        9.12      2.65 o
   3   7  16        0.02       -2.42      2.42 o
   4   7  16        3.96        0.85      3.27 o
   5   7  16        0.04       -1.22      3.29 o
 -10   8  16       26.83       17.24      8.30 o
  -9   8  16       12.23       15.07      8.12 o
  -8   8  16        0.00       -0.69      5.64 o
  -7   8  16        1.97        1.70      4.40 o
  -6   8  16        1.60        6.53      3.52 o
  -5   8  16        6.35       17.11      2.77 o
  -4   8  16       13.95       16.84      2.75 o
  -3   8  16       14.75       17.73      2.80 o
  -2   8  16        4.83        7.49      3.17 o
  -1   8  16       46.40       58.44      3.82 o
   0   8  16       11.00        9.96      1.82 o
   1   8  16        0.22       -1.76      1.76 o
   2   8  16        0.00       -0.96      2.27 o
   3   8  16        0.27       -2.38      2.38 o
   4   8  16        0.03       -0.28      2.61 o
   5   8  16        4.83       -0.57      2.86 o
 -10   9  16        5.49       -0.18      8.08 o
  -9   9  16        1.12       -3.81      4.88 o
  -8   9  16       20.96       25.25      5.73 o
  -7   9  16       12.00        6.58      4.90 o
  -6   9  16        1.14       -0.53      4.07 o
  -5   9  16       23.01       20.33      6.55 o
  -4   9  16        1.94        0.52      3.42 o
  -3   9  16        2.07        5.04      2.54 o
  -2   9  16        0.00       -0.97      2.32 o
  -1   9  16       16.38       24.39      4.31 o
   0   9  16       16.27       23.33      3.03 o
   1   9  16        0.86       -1.72      1.72 o
   2   9  16        6.33        5.98      2.33 o
   3   9  16        0.44       -2.34      2.34 o
   4   9  16       26.02       26.78      3.36 o
  -9  10  16        1.11       -4.86      4.86 o
  -8  10  16        2.54        5.68      5.14 o
  -7  10  16       20.26       17.29      5.46 o
  -6  10  16        0.09        2.66      5.08 o
  -5  10  16        0.15       -0.04      4.37 o
  -4  10  16        0.00       -3.59      4.31 o
  -3  10  16        2.89        6.54      3.55 o
  -2  10  16        0.29        4.61      3.39 o
  -1  10  16        0.01        1.09      2.53 o
   0  10  16        7.58        7.97      3.00 o
   1  10  16        2.31        2.86      2.60 o
   2  10  16        1.43       -1.64      2.02 o
   3  10  16       12.39       14.64      2.69 o
   4  10  16        6.50        4.81      2.81 o
  -8  11  16        0.75        5.70      6.29 o
  -7  11  16       12.08       11.20      5.42 o
  -6  11  16       56.32       63.01      7.28 o
  -5  11  16       18.10       28.87      9.25 o
  -4  11  16        5.19        1.88      4.04 o
  -3  11  16        2.31        3.57      4.11 o
  -2  11  16        5.40        5.19      4.21 o
  -1  11  16        8.89        7.50      4.30 o
   0  11  16       11.49       15.08      3.28 o
   1  11  16        0.03       -0.24      2.67 o
   2  11  16       23.75       26.82      3.37 o
   3  11  16        3.11        2.82      2.52 o
  -7  12  16        0.03        3.39      5.51 o
  -6  12  16       44.40       62.75      7.50 o
  -5  12  16        4.56        8.20      5.66 o
  -4  12  16        6.04        4.03      4.38 o
  -3  12  16       21.12       12.30      6.45 o
  -2  12  16        2.62        2.90      4.47 o
  -1  12  16       62.10       80.58      6.34 o
   0  12  16        0.25        0.47      4.26 o
   1  12  16        8.40       13.68      2.97 o
   2  12  16        0.01        0.25      2.93 o
  -6  13  16        9.06        3.62      5.88 o
  -5  13  16        0.87       -4.42      4.42 o
  -4  13  16        0.46        1.10      5.40 o
  -3  13  16        3.49        2.12      4.46 o
  -2  13  16        0.18       -4.10      4.10 o
  -1  13  16        0.01        4.80      4.47 o
   0  13  16        0.10       -0.40      4.33 o
   1  13  16        3.32        0.57      3.55 o
  -4  14  16        2.38       -4.52      4.52 o
  -3  14  16       11.27        8.28      6.12 o
  -2  14  16        1.12        1.09      4.52 o
 -11   1  17       19.54       17.37      4.96 o
 -10   1  17        0.02        3.18      4.13 o
  -9   1  17        0.07       -4.91      5.71 o
  -8   1  17       98.67       96.67      6.51 o
  -7   1  17      132.52      142.41      4.68 o
  -6   1  17        6.33        4.22      2.15 o
  -5   1  17        5.13        2.44      2.06 o
  -4   1  17       41.66       40.18      2.86 o
  -3   1  17       36.08       36.48      3.06 o
  -2   1  17        9.01        9.73      2.27 o
  -1   1  17        1.49        1.22      2.11 o
   0   1  17        3.26        5.88      2.35 o
   1   1  17        0.24       -0.05      2.41 o
   2   1  17        3.94        4.23      2.72 o
   3   1  17        0.00       -2.72      3.68 o
   4   1  17        0.64        2.93      4.14 o
   5   1  17       11.54       13.96      5.57 o
   6   1  17        1.28        4.69      4.61 o
 -11   2  17        6.91        3.91      4.31 o
 -10   2  17       20.02       10.19      4.43 o
  -9   2  17        2.69        7.35      3.95 o
  -8   2  17        1.26       -1.94      2.82 o
  -7   2  17       19.36       21.45      3.33 o
  -6   2  17       36.02       32.02      2.62 o
  -5   2  17       40.68       45.16      4.42 o
  -4   2  17        9.16        4.41      2.06 o
  -3   2  17        5.69        6.38      2.19 o
  -2   2  17        0.08       -0.58      2.00 o
  -1   2  17        4.64        3.84      2.16 o
   0   2  17        3.11        6.85      2.37 o
   1   2  17        3.02        8.31      2.57 o
   2   2  17        0.02        1.90      2.90 o
   3   2  17        0.15       -3.59      3.59 o
   4   2  17       10.24        7.27      7.13 o
   5   2  17        0.49        6.49      4.51 o
 -11   3  17       16.32       22.86      5.02 o
 -10   3  17        5.67        2.31      4.30 o
  -9   3  17        3.79        1.43      3.65 o
  -8   3  17        0.30       -0.68      6.20 o
  -7   3  17        0.50        1.82      2.81 o
  -6   3  17        2.19        0.22      2.73 o
  -5   3  17        4.48        5.58      1.93 o
  -4   3  17        4.29        2.73      1.90 o
  -3   3  17       22.51       19.54      2.50 o
  -2   3  17        1.89        0.13      2.02 o
  -1   3  17       36.99       37.50      3.27 o
   0   3  17       21.12       22.93      2.69 o
   1   3  17       27.76       28.30      3.05 o
   2   3  17        3.19        3.41      3.17 o
   3   3  17       29.07       30.77      4.93 o
   4   3  17        0.20       -1.15      3.80 o
   5   3  17        2.50        1.14      4.37 o
 -11   4  17       22.17       21.81      5.25 o
 -10   4  17        4.21       -1.50      4.05 o
  -9   4  17        3.60        4.82      3.91 o
  -8   4  17        9.57        8.50      3.89 o
  -7   4  17        7.83        8.68      2.98 o
  -6   4  17        0.48       -2.49      2.49 o
  -5   4  17        1.24       -2.58      2.58 o
  -4   4  17        0.67        2.27      2.65 o
  -3   4  17        2.75        1.17      1.68 o
  -2   4  17       68.89       75.71      3.88 o
  -1   4  17       27.68       23.23      2.18 o
   0   4  17       11.90        8.85      2.11 o
   1   4  17       63.72       63.84      3.30 o
   2   4  17        4.32        4.31      2.59 o
   3   4  17        5.13        0.22      3.22 o
   4   4  17       30.93       33.41      4.63 o
   5   4  17        2.03        3.01      3.63 o
 -11   5  17        2.65        9.33      4.67 o
 -10   5  17        0.13        0.10      4.22 o
  -9   5  17       15.53       18.99      4.85 o
  -8   5  17        7.68        7.10      3.97 o
  -7   5  17       16.91       18.77      4.21 o
  -6   5  17        0.48       -2.59      2.59 o
  -5   5  17        0.70        1.82      2.74 o
  -4   5  17        5.73        6.20      2.48 o
  -3   5  17        0.05        1.16      2.38 o
  -2   5  17        0.59        0.66      2.33 o
  -1   5  17       15.56       12.47      1.82 o
   0   5  17        3.90        5.40      2.03 o
   1   5  17        9.85       10.13      2.53 o
   2   5  17        4.67        4.93      2.68 o
   3   5  17       30.81       25.92      3.89 o
   4   5  17        1.58       -0.78      3.27 o
   5   5  17        3.91        4.36      3.75 o
 -10   6  17        8.38       14.96      6.29 o
  -9   6  17        0.03       -3.69      3.69 o
  -8   6  17       11.13       23.10      7.04 o
  -7   6  17       22.69       27.52      4.68 o
  -6   6  17        3.70       -0.21      3.26 o
  -5   6  17        0.04       -2.10      2.53 o
  -4   6  17        2.73        1.44      2.39 o
  -3   6  17       81.02       81.85      4.17 o
  -2   6  17       13.36       12.20      2.77 o
  -1   6  17        0.09        1.63      2.21 o
   0   6  17        0.01       -1.51      2.21 o
   1   6  17        0.51        2.76      2.19 o
   2   6  17        8.95        7.51      2.67 o
   3   6  17       11.58        6.52      3.44 o
   4   6  17        1.23       -0.98      3.29 o
   5   6  17       11.06       10.01      4.00 o
 -10   7  17       44.81       51.08     10.11 o
  -9   7  17       20.14       15.01      4.80 o
  -8   7  17       26.48       39.30      5.07 o
  -7   7  17       10.72       14.76      4.32 o
  -6   7  17        0.03       -2.81      2.81 o
  -5   7  17       28.61       35.20      3.75 o
  -4   7  17       23.96       22.34      3.10 o
  -3   7  17       14.22       22.40      3.00 o
  -2   7  17       30.32       31.94      3.33 o
  -1   7  17       15.60       16.26      2.61 o
   0   7  17        2.69        4.15      2.62 o
   1   7  17        3.83       -2.16      3.19 o
   2   7  17       16.14       14.25      3.50 o
   3   7  17        5.25        3.49      3.33 o
   4   7  17        0.32       -0.42      3.35 o
 -10   8  17        8.92       11.01      8.08 o
  -9   8  17        0.01       -4.24      6.86 o
  -8   8  17        0.54        4.24      6.86 o
  -7   8  17       20.10       23.55      5.36 o
  -6   8  17        5.69        4.39      4.55 o
  -5   8  17       16.89       26.65      6.95 o
  -4   8  17        9.59        7.04      3.01 o
  -3   8  17       17.99       23.76      3.43 o
  -2   8  17       20.52       29.06      5.79 o
  -1   8  17       20.64       19.06      4.77 o
   0   8  17        0.01        0.43      2.32 o
   1   8  17        3.11        0.72      2.09 o
   2   8  17        8.91        6.95      2.66 o
   3   8  17        0.01       -2.49      2.49 o
   4   8  17        4.76        5.60      3.02 o
  -9   9  17        7.58        2.80      7.72 o
  -8   9  17        1.27        1.69     12.45 o
  -7   9  17        8.86        8.82      4.98 o
  -6   9  17       30.76       23.91      5.62 o
  -5   9  17        2.22        0.87      4.42 o
  -4   9  17       26.68       25.25      5.44 o
  -3   9  17        8.23        4.08      4.53 o
  -2   9  17        0.06        0.75      3.11 o
  -1   9  17        3.17        0.16      3.26 o
   0   9  17       73.06       82.71      4.48 o
   1   9  17        0.04       -2.17      2.17 o
   2   9  17        3.34        6.69      2.61 o
   3   9  17        7.63        7.43      2.85 o
  -8  10  17        0.34       -3.67      4.98 o
  -7  10  17        1.81        5.00      5.12 o
  -6  10  17        0.73       -4.58      4.58 o
  -5  10  17       15.67        2.57      5.55 o
  -4  10  17        1.34        2.45      4.66 o
  -3  10  17       35.20       37.09     10.18 o
  -2  10  17       68.19       72.98      7.17 o
  -1  10  17       71.62       83.10      6.08 o
   0  10  17        0.43       -0.20      3.32 o
   1  10  17       43.13       51.91      4.14 o
   2  10  17        6.31       -0.54      2.25 o
  -7  11  17        0.47        5.75      5.31 o
  -6  11  17        0.78       -3.11      7.58 o
  -5  11  17        1.74       -1.99      4.91 o
  -4  11  17       15.53       16.41      5.83 o
  -3  11  17        5.99        0.81      5.07 o
  -2  11  17        8.38        7.40      5.14 o
  -1  11  17       13.21       15.80      5.47 o
   0  11  17       10.19       22.66      5.58 o
   1  11  17        2.64        6.78      3.13 o
  -6  12  17        2.01       -5.20      5.20 o
  -5  12  17       21.43       27.92      6.33 o
  -4  12  17        1.13       -1.36      5.64 o
  -3  12  17        5.11        7.38      5.44 o
  -2  12  17       15.12       11.39      5.42 o
  -1  12  17        0.01       -0.33      5.10 o
   0  12  17        3.71        6.32      4.76 o
 -11   0  18        5.53        2.53      6.45 o
 -10   0  18       10.95       20.17      7.13 o
  -9   0  18        3.84       -0.99      5.50 o
  -8   0  18        0.11        4.56      5.50 o
  -7   0  18        1.87        0.25      3.38 o
  -6   0  18        9.24        8.35      3.45 o
  -5   0  18      109.84      121.01      6.51 o
  -4   0  18       46.46       52.16      4.71 o
  -3   0  18        3.60       -1.89      4.40 o
  -2   0  18       17.57       21.96      4.03 o
  -1   0  18       12.69       17.79      4.05 o
   0   0  18        6.24        1.71      3.65 o
   1   0  18       99.73      100.62      9.20 o
   2   0  18       24.17       15.03      6.32 o
   3   0  18        0.69       -3.65      5.55 o
   4   0  18        9.22       11.82      6.18 o
 -11   1  18        4.28       -0.35      5.82 o
 -10   1  18        1.35        3.22      4.15 o
  -9   1  18        0.16       -2.19      3.73 o
  -8   1  18        6.74        9.88      4.35 o
  -7   1  18        2.37       -2.25      2.25 o
  -6   1  18        8.68        6.25      2.41 o
  -5   1  18        8.81       11.22      2.49 o
  -4   1  18        6.80        3.67      2.31 o
  -3   1  18       10.92        7.93      2.40 o
  -2   1  18        6.75        2.61      2.28 o
  -1   1  18        0.05        2.88      2.38 o
   0   1  18       27.80       26.15      3.16 o
   1   1  18        1.42        4.58      5.30 o
   2   1  18       62.60       64.23      5.86 o
   3   1  18       19.98       24.50      5.80 o
   4   1  18        1.97        5.68      4.22 o
 -11   2  18        0.14       -1.78      4.24 o
 -10   2  18        3.79        5.23      4.37 o
  -9   2  18        5.09       -0.06      3.99 o
  -8   2  18        0.39        1.86      3.74 o
  -7   2  18        3.53        3.47      5.10 o
  -6   2  18       14.04       14.94      2.99 o
  -5   2  18       20.78       20.64      2.75 o
  -4   2  18        5.05        4.36      2.17 o
  -3   2  18       20.08       22.26      2.70 o
  -2   2  18       23.94       25.45      3.78 o
  -1   2  18       14.20       21.66      2.82 o
   0   2  18        0.91        4.13      2.97 o
   1   2  18        0.10       -0.48      5.32 o
   2   2  18       14.17       14.39      4.43 o
   3   2  18        8.83        8.48      5.41 o
   4   2  18        4.19       -3.09      4.09 o
 -10   3  18        4.43        0.17      4.24 o
  -9   3  18        0.08       -2.31      5.39 o
  -8   3  18       31.66       33.48      5.10 o
  -7   3  18        6.63        9.25      4.01 o
  -6   3  18        0.64       -2.15      3.90 o
  -5   3  18       26.73       29.95      3.69 o
  -4   3  18        0.01        3.51      2.01 o
  -3   3  18        3.68        1.95      2.18 o
  -2   3  18        7.40        4.91      2.29 o
  -1   3  18       20.29       20.73      2.80 o
   0   3  18       32.52       37.97      3.70 o
   1   3  18        3.88        7.07      3.18 o
   2   3  18        2.43        6.51      4.23 o
   3   3  18       23.83       28.03      5.03 o
   4   3  18        0.45       -2.91      3.92 o
 -10   4  18       30.92       39.41      7.85 o
  -9   4  18       24.48       21.82      4.95 o
  -8   4  18       13.85       12.84      4.48 o
  -7   4  18        1.26       -0.24      3.72 o
  -6   4  18        4.21        0.53      6.18 o
  -5   4  18       20.87       23.31      4.35 o
  -4   4  18      130.17      130.26      5.90 o
  -3   4  18       62.02       56.21      4.39 o
  -2   4  18        0.66       -1.84      1.96 o
  -1   4  18        0.15       -2.25      2.25 o
   0   4  18        0.11       -0.98      3.15 o
   1   4  18        4.24        1.52      3.04 o
   2   4  18        1.72        2.49      3.99 o
   3   4  18        7.94        1.94      4.37 o
   4   4  18        0.82        0.34      4.39 o
 -10   5  18        8.12        7.89      4.73 o
  -9   5  18       15.32       11.96      9.07 o
  -8   5  18        0.48       -3.56      3.63 o
  -7   5  18        9.14       -1.65      3.65 o
  -6   5  18        6.81        4.25      3.82 o
  -5   5  18        9.89       11.82      4.00 o
  -4   5  18        2.77        3.50      5.39 o
  -3   5  18       31.73       32.83      4.56 o
  -2   5  18        4.40        4.51      3.43 o
  -1   5  18       19.55       21.51      4.47 o
   0   5  18       23.58       20.87      3.00 o
   1   5  18       55.95       70.91      9.37 o
   2   5  18        2.84        2.69      3.94 o
   3   5  18        9.48       15.91      4.59 o
   4   5  18        9.49       16.99      4.96 o
  -9   6  18        3.96       -0.32      4.23 o
  -8   6  18        2.19        3.24      4.12 o
  -7   6  18        3.21        5.82      3.94 o
  -6   6  18       17.69       23.57      4.57 o
  -5   6  18        5.13        1.61      5.60 o
  -4   6  18       48.46       62.99      5.49 o
  -3   6  18        4.21        0.40      3.45 o
  -2   6  18       15.70       22.62      3.08 o
  -1   6  18        8.96        6.06      2.76 o
   0   6  18       31.60       33.21      3.96 o
   1   6  18        2.98        2.65      3.28 o
   2   6  18       15.36       12.84      3.61 o
   3   6  18       12.50       18.12      3.97 o
  -9   7  18        6.84       11.01      7.94 o
  -8   7  18        0.04       -6.23      6.23 o
  -7   7  18        4.65        6.48      3.93 o
  -6   7  18        6.46        0.18      3.78 o
  -5   7  18        8.31       12.82      4.09 o
  -4   7  18        0.44       -2.92      2.92 o
  -3   7  18        2.15       -1.54      3.75 o
  -2   7  18       22.80       29.60      3.78 o
  -1   7  18        4.30        3.51      2.77 o
   0   7  18        8.81        6.92      2.94 o
   1   7  18       34.60       38.02      4.34 o
   2   7  18        1.38       -1.96      3.24 o
   3   7  18        0.16       -2.63      3.82 o
  -8   8  18        5.56       10.42      7.81 o
  -7   8  18        0.22       -5.91      6.54 o
  -6   8  18        0.00       -5.41      5.41 o
  -5   8  18        2.33        4.52      4.61 o
  -4   8  18       11.19       11.82      3.38 o
  -3   8  18        0.04        3.64      3.21 o
  -2   8  18        1.10        3.73      3.50 o
  -1   8  18        0.01       -0.71      2.77 o
   0   8  18        0.58       -0.20      2.49 o
   1   8  18        2.84        3.36      2.51 o
   2   8  18        2.06        1.25      2.61 o
  -8   9  18        4.61       -5.60      6.95 o
  -7   9  18       27.47       36.77      9.20 o
  -6   9  18        4.00        1.84      4.88 o
  -5   9  18        0.01       -5.61      5.82 o
  -4   9  18        0.04       -3.08      4.45 o
  -3   9  18        4.07        6.47      4.82 o
  -2   9  18        0.26        1.85      3.26 o
  -1   9  18        0.83        1.77      2.88 o
   0   9  18       14.88       22.12      4.05 o
   1   9  18        2.18        4.10      3.59 o
  -7  10  18        0.03       -5.73      7.08 o
  -6  10  18       23.37       26.57      7.24 o
  -5  10  18       16.09       12.29      5.44 o
  -4  10  18        1.96       -1.16      4.86 o
  -3  10  18        5.10        3.11      4.80 o
  -2  10  18        4.34        4.66      6.61 o
  -1  10  18        6.84       -2.01      6.88 o
   0  10  18        1.15       -1.97      3.24 o
  -5  11  18        2.12        1.16      5.15 o
  -4  11  18        1.83        5.68      5.39 o
  -3  11  18        9.43        2.21      5.96 o
  -2  11  18        0.74       -1.80      4.76 o
  -1  11  18        1.02        0.48      5.00 o
 -10   1  19        0.68       -1.95      4.37 o
  -9   1  19       27.07       26.98      5.24 o
  -8   1  19        4.42        0.66      4.16 o
  -7   1  19       24.11       15.66      4.71 o
  -6   1  19       13.26       14.51      5.17 o
  -5   1  19       12.09       20.58      3.47 o
  -4   1  19       72.81      100.66      5.88 o
  -3   1  19        1.12       -0.01      3.85 o
  -2   1  19        3.02        4.34      2.91 o
  -1   1  19        0.04       -1.78      3.55 o
   0   1  19       70.47       83.09      7.38 o
   1   1  19        3.94        8.01      4.32 o
   2   1  19        7.92        6.04      4.29 o
   3   1  19        0.05       -3.43      9.41 o
  -9   2  19       11.85       12.67      4.60 o
  -8   2  19        4.11        1.22      4.08 o
  -7   2  19        2.78        3.67      4.02 o
  -6   2  19        0.00       -3.80      3.80 o
  -5   2  19      113.97      134.26      8.27 o
  -4   2  19       61.34       58.40      3.92 o
  -3   2  19        1.24       -0.67      2.66 o
  -2   2  19        9.72        8.24      3.04 o
  -1   2  19       21.51       24.68      3.55 o
   0   2  19        1.79       -1.06      4.85 o
   1   2  19       72.65       82.76      6.46 o
   2   2  19        5.75        0.11      4.36 o
   3   2  19        0.02       -3.86      3.94 o
  -9   3  19        0.06        5.23      4.20 o
  -8   3  19       51.36       64.55      6.23 o
  -7   3  19        1.66       -1.62      6.81 o
  -6   3  19       36.94       33.36      5.02 o
  -5   3  19        8.81       12.37      4.22 o
  -4   3  19        2.77        6.41      5.30 o
  -3   3  19        4.90        1.99      2.53 o
  -2   3  19       10.20        8.23      2.90 o
  -1   3  19        2.40        3.24      2.82 o
   0   3  19       34.66       41.23     11.03 o
   1   3  19        1.55       -4.38      6.93 o
   2   3  19        9.54       10.63      5.87 o
   3   3  19        0.14       -1.89      3.95 o
  -9   4  19        1.09       -0.27      4.43 o
  -8   4  19        0.16        2.67      5.32 o
  -7   4  19       13.74        4.46      3.96 o
  -6   4  19        0.24        0.31      3.80 o
  -5   4  19       24.58       23.03      4.70 o
  -4   4  19       27.37       25.18      4.62 o
  -3   4  19       25.07       25.66      4.70 o
  -2   4  19        0.00       -3.50      3.50 o
  -1   4  19        0.22        2.07      2.68 o
   0   4  19        1.63        5.51      3.08 o
   1   4  19        1.13       -2.35      3.99 o
   2   4  19        0.00        2.09      4.20 o
   3   4  19        3.46        7.49      6.36 o
  -9   5  19        5.10        5.90      4.63 o
  -8   5  19        1.38       -2.57      4.01 o
  -7   5  19        5.19        3.28      4.29 o
  -6   5  19        0.10       -0.35      4.63 o
  -5   5  19       28.51       37.11      9.43 o
  -4   5  19        2.06       -0.41      4.56 o
  -3   5  19        7.92        1.48      5.66 o
  -2   5  19        7.72        4.20      3.95 o
  -1   5  19        4.88        2.32      3.98 o
   0   5  19        2.48        0.86      4.63 o
   1   5  19        1.21        1.57      9.54 o
   2   5  19       10.61        5.19      7.94 o
  -8   6  19        2.94       -2.18      4.09 o
  -7   6  19        5.69       10.71      7.38 o
  -6   6  19        0.07       -3.80      3.80 o
  -5   6  19        4.05        1.10      3.82 o
  -4   6  19        2.43        0.43      3.82 o
  -3   6  19        0.46        2.20      3.87 o
  -2   6  19       11.50       19.28      4.49 o
  -1   6  19       18.75       21.44      7.99 o
   0   6  19        0.13        5.85      4.23 o
   1   6  19        3.76        5.23      4.20 o
   2   6  19        8.89       16.42      4.78 o
  -8   7  19        9.94       13.18      7.45 o
  -7   7  19        0.60       -0.50      6.45 o
  -6   7  19        0.18        3.65      6.50 o
  -5   7  19       13.12       24.73      4.75 o
  -4   7  19        0.15       -2.97      7.74 o
  -3   7  19        0.36        3.12      3.91 o
  -2   7  19       13.72       24.19      4.88 o
  -1   7  19        0.71       -2.88      3.88 o
   0   7  19        6.84        6.99      4.38 o
   1   7  19        0.52        3.01      4.52 o
  -7   8  19        2.18       -2.35      6.72 o
  -6   8  19       14.10       17.69      8.12 o
  -5   8  19        0.17       -0.95      6.23 o
  -4   8  19        1.69       -3.65      6.50 o
  -3   8  19       23.67       20.69      4.50 o
  -2   8  19        2.85        2.04      3.00 o
  -1   8  19        3.78        1.44      3.13 o
   0   8  19       23.14       28.52      4.72 o
  -6   9  19        0.79       -1.85      6.05 o
  -5   9  19        0.31        0.45      7.08 o
  -4   9  19        0.11        8.80      7.63 o
  -3   9  19       13.30       18.29      5.42 o
  -2   9  19        4.21        4.65      5.06 o
  -1   9  19        0.38        2.64      4.30 o
  -8   0  20        0.53       -5.69      5.69 o
  -7   0  20        0.15        8.30      6.45 o
  -6   0  20       23.62       25.18      7.40 o
  -5   0  20      113.58      138.16     11.51 o
  -4   0  20        0.27       -1.53      5.60 o
  -3   0  20        0.74       -3.70      4.96 o
  -2   0  20        0.02        4.47      5.46 o
  -1   0  20       23.64       28.02      6.99 o
   0   0  20       25.28       32.94      7.22 o
   1   0  20        0.20        0.77      5.50 o
  -8   1  20       46.89       51.54      6.16 o
  -7   1  20        1.74        0.46      4.27 o
  -6   1  20       11.47       28.54      5.04 o
  -5   1  20       23.11       31.16      5.11 o
  -4   1  20       32.66       35.40      5.18 o
  -3   1  20        1.14       -1.30      4.90 o
  -2   1  20       11.67        9.52      5.53 o
  -1   1  20        4.30       -0.54      3.76 o
   0   1  20        1.20        5.17      4.10 o
   1   1  20       29.60       30.66      5.29 o
  -8   2  20        0.64        3.26      4.31 o
  -7   2  20        9.42       10.74      4.68 o
  -6   2  20       29.22       28.53      5.06 o
  -5   2  20       32.35       37.28      7.69 o
  -4   2  20       20.46       15.41      3.94 o
  -3   2  20       35.08       34.69      5.20 o
  -2   2  20        1.79        1.05      9.32 o
  -1   2  20        0.89        2.93      3.80 o
   0   2  20        2.03        0.71      4.16 o
   1   2  20       17.42       18.94      9.88 o
  -8   3  20        3.06        0.69     11.93 o
  -7   3  20       26.16       27.19      5.17 o
  -6   3  20        4.47        9.44      4.43 o
  -5   3  20        5.34        4.12      5.69 o
  -4   3  20        2.90       -3.78      3.78 o
  -3   3  20       11.12       15.38      6.07 o
  -2   3  20        6.85        3.31      3.95 o
  -1   3  20       18.99       17.00      4.49 o
   0   3  20       28.12       26.16      4.96 o
   1   3  20        0.06        1.69      4.19 o
  -7   4  20       29.03       34.82      5.58 o
  -6   4  20        8.16        9.99      4.58 o
  -5   4  20        0.02        2.50      5.98 o
  -4   4  20       59.65       67.20      6.13 o
  -3   4  20        4.82        5.96      4.14 o
  -2   4  20       13.11        9.30      4.24 o
  -1   4  20       35.92       49.05      5.63 o
   0   4  20       33.78       39.03      7.38 o
   1   4  20        0.01       -0.26      4.35 o
  -7   5  20        3.80        3.12      4.56 o
  -6   5  20       20.96       19.73      4.99 o
  -5   5  20        4.52        1.72      4.02 o
  -4   5  20        5.06        3.86      7.94 o
  -3   5  20        7.54        5.82      4.20 o
  -2   5  20        1.16        5.34      4.08 o
  -1   5  20       47.27       67.26      6.22 o
   0   5  20        3.81       -0.72      4.22 o
  -6   6  20        8.03        8.97      4.46 o
  -5   6  20        8.40       -1.85      4.25 o
  -4   6  20        0.73       -5.45      5.57 o
  -3   6  20        2.47        0.13      3.98 o
  -2   6  20        7.30       16.08      4.64 o
  -1   6  20        1.61        7.78      4.48 o
  -5   7  20        7.50       15.34      7.54 o
  -4   7  20        4.47        1.13      4.11 o
  -3   7  20       15.06       16.08      4.77 o
  -2   7  20       16.96       25.79      5.02 o
  -6   1  21        1.42       -4.25      4.25 o
  -5   1  21        6.41       -0.80      4.16 o
  -4   1  21        0.10       -2.35      3.80 o
  -3   1  21        0.35       -5.30      5.30 o
  -2   1  21        3.30        6.71      4.11 o
  -1   1  21       17.41       25.32      5.02 o
  -6   2  21       11.28        9.95      5.14 o
  -5   2  21        0.55        7.59      4.36 o
  -4   2  21        1.56       10.07      4.49 o
  -3   2  21        0.01       -3.52      4.06 o
  -2   2  21       24.66       25.60      5.21 o
  -1   2  21        0.22        6.97      4.28 o
  -5   3  21        7.15        4.62      4.40 o
  -4   3  21        2.34       -1.33      4.16 o
  -3   3  21       13.96       14.71      4.69 o
  -2   3  21        2.89       -1.11      4.12 o
  -4   4  21        3.43       -1.26      6.41 o
  -3   4  21        0.09        1.98      4.28 o
 
